# Supplementary material for: Expression of RUNX1-JAK2 in Human Induced Pluripotent Stem Cell-Derived Hematopoietic Cells Activates the JAK-STAT and MYC Pathways
Source: Int J Mol Sci. 2021 Jul 15;22(14):7576. doi: 10.3390/ijms22147576 (PMC8304339; doi:10.3390/ijms22147576)
Supplement: Supplementary file 1 [file ijms-22-07576-s001.zip]

Archive with 3 entries (3 files):
- SupplementaryMaterial.pdf
- SupplementaryTableS1.xlsx
- SupplementaryTableS2.xlsx
