# Supplementary material for: Expression of RUNX1-JAK2 in Human Induced Pluripotent Stem Cell-Derived Hematopoietic Cells Activates the JAK-STAT and MYC Pathways
Source: Int J Mol Sci. 2021 Jul 15;22(14):7576. doi: 10.3390/ijms22147576 (PMC8304339; doi:10.3390/ijms22147576)
Supplement: Supplementary file 1 [file ijms-22-07576-s001.zip › SupplementaryTableS1.xlsx]

## Sheet: Differential RNA expression
symbol	ensembl	entrez	baseMean	WT_DMSO.WT_dTAG_log2FCsh	RJ_DMSO.RJ_dTAG_log2FCsh	RJ_DMSO.WT_DMSO_log2FCsh	RJ_dTAG.WT_dTAG_log2FCsh	WT_DMSO.WT_dTAG_padjsh	RJ_DMSO.RJ_dTAG_padjsh	RJ_DMSO.WT_DMSO_padjsh	RJ_dTAG.WT_dTAG_padjsh	104146_WT_1_DMSO	104147_WT_1_dTAG	104148_R_J_A6_DMSO	104149_R_J_A6_dTAG	104150_R_J_C6_DMSO	104151_R_J_C6_dTAG	104152_R_J_E5_DMSO	104153_R_J_E5_dTAG	104154_WT_2_DMSO	104155_WT_2_dTAG	104156_R_J_G10_DMSO	104157_R_J_G10_dTAG	104158_R_J_H1_DMSO	104159_R_J_H1_dTAG	104160_WT_3_DMSO	104161_WT_3_dTAG	104162_R_J_F2_DMSO	104163_R_J_F2_dTAG
ACTB	ENSG00000075624	60	190191	-5.32875e-05	-0.0448232	-0.277637	-0.245378	0.999931	0.73183	0.0741012	0.0890401	219953	198779	236710	246685	161235	175409	156882	172453	221222	244885	156579	170168	158932	161713	199135	235335	149176	158184
TIMP3	ENSG00000100234	7078	119755	3.10594e-05	-0.0284053	-0.189951	-0.0523947	0.999931	0.858032	0.353187	0.79645	106065	128745	187766	175672	130618	138516	93930.9	122469	156729	126351	87565.2	123890	137889	122807	110255	94323	56991.8	54998.7
TMSB4X	ENSG00000205542	7114	101559	-2.77229e-05	-0.0851028	-0.496779	-0.358712	0.999931	0.537311	0.0183217	0.0676317	155143	136859	174028	155641	83896.2	94130.4	87482.7	98033.3	114773	132434	49283.8	78045	65510.3	74866.7	95026	111687	49742.8	71484.8
THBS1	ENSG00000137801	7057	100092	-8.67501e-06	0.305578	-0.526079	-1.32921	0.999931	0.0928297	0.0304402	3.67933e-05	144582	147552	185405	145814	104272	70857.6	104225	67289.2	159274	171685	54363.9	33209.5	75075.6	44782.8	105647	105745	52431.5	29444
MPO	ENSG00000005381	4353	98721.9	9.16778e-06	-1.18856	-1.08473	0.0292424	0.999931	4.86504e-07	9.99574e-05	0.894347	137241	126670	23036.1	61498	49039.9	129344	56938	137344	96003.3	92520.8	59665.1	135119	40976.2	102335	143589	148703	68074.6	168898
ITGB3	ENSG00000259207	3690	79495.8	-1.33347e-06	0.255618	-0.692503	-1.36799	0.999931	0.131267	0.00779238	1.2739e-05	148880	127407	147255	121434	80470.6	57282.9	90404.9	52839.3	116555	123941	36561.7	22963.3	55050.7	34461	76803.2	80448.5	34721.7	23445.7
MALAT1	ENSG00000251562	378938	76079.3	-2.22911e-05	0.0451218	-0.638942	-0.908022	0.999931	0.752509	0.00216439	0.000119703	143076	135559	121782	102035	85373.7	80487.9	121461	85125.1	87567.7	100458	28415.9	39832.6	55697.7	49067.3	45444.9	47101.8	19585.1	21357.4
MYH9	ENSG00000100345	4627	74604.8	-6.15157e-05	-0.0728839	-0.46934	-0.431538	0.999931	0.56189	0.00482459	0.00888995	92391.5	80990.8	86206	94651.3	62185.1	67884.4	64439.1	68478.9	92665.7	103709	56682.2	66868.6	61354.2	65990.6	82076.6	102650	43452.3	50209.4
FLNA	ENSG00000196924	2316	60654.4	-3.51273e-05	-0.0839999	-1.11087	-1.05709	0.999931	0.532649	1.6463e-06	1.09612e-05	111741	85851.4	72577.1	78618.6	41914.3	45607.4	44008.8	50488.8	87906.5	99572.4	30500.8	44772.2	38129.3	41116	69474.4	93215.8	26572.5	29712.3
ACTG1	ENSG00000184009	71	59384.9	-8.91583e-05	-0.178659	-0.183492	-0.0290318	0.999931	0.0193628	0.0745749	0.84206	51306.6	50438.5	53682.3	60264.6	48985.6	55016.6	48685	58631.4	70780.2	72352.4	56145.7	67949	56655.4	64627.8	65995.9	72769.4	51693.9	62947.8
ITGA2B	ENSG00000005961	3674	53584	-2.76145e-06	0.079944	-0.573516	-0.889937	0.999931	0.566287	0.0084464	0.000591914	101287	85375.4	95869	91108.7	59560.6	49133	60447.1	47152.6	62023.8	63191.5	26384.7	27802.1	40170.9	30984.9	41702.2	47052.3	19394.7	15870.9
EEF2	ENSG00000167658	1938	50822	0.000240027	0.0676656	0.0173096	0.0224084	0.999931	0.370021	0.881864	0.858245	46899.6	50567.5	52809.9	49317.4	51470	48323.4	51059.8	46523.9	59526.8	50002.9	50176.2	51666.7	57764.7	54468.3	49336.7	45118.5	52231.9	47532.3
TLN1	ENSG00000137076	7094	50220.8	-8.51729e-06	0.0768412	-0.404157	-0.651287	0.999931	0.567684	0.0327152	0.00286107	72051.5	59096.2	76787.8	70419.3	49571.4	42313.3	53521.7	40533.9	65450.1	67491.6	33645.6	32737.5	40314	35328.2	50207.8	58943.5	29121.6	26439.1
GAPDH	ENSG00000111640	2597	44103	-0.000140321	-0.102082	-0.209087	-0.128537	0.999931	0.0948979	0.00365445	0.0982167	45618.2	46041.5	41011	48071	41507.5	43254.6	40220.4	43364.8	49476.7	49932	38631.5	45758.2	40280.1	42735.9	46234.8	49600.4	41103.8	41010.8
PPBP	ENSG00000163736	5473	43351	-1.45688e-05	0.0792805	-1.12059	-1.91485	0.999931	0.633683	0.00587545	0.000143715	102771	80835.8	97646.7	80399.2	41557.1	29661.5	54128.9	29040.2	55551.8	71490.3	6401.56	6992.1	17349.9	10668.2	39177.8	47712.1	4484.52	4449.01
DLK1	ENSG00000185559	8788	42922.4	6.99076e-05	-0.0973271	0.222132	0.486635	0.999931	0.394347	0.153865	0.00180257	41562.9	42754	65041.3	78086.6	52752.2	63380.5	48644.2	64239.5	37212.9	33977.4	32288.3	44153.1	41979.6	44371	17691.6	14788.5	27640	22039.7
MX1	ENSG00000157601	4599	41815.3	-3.11938e-05	-0.515706	-0.246207	-0.0158489	0.999931	0.0576058	0.312493	0.95332	65589.8	50494.3	67701.1	59818.4	65846.9	80609.3	50574.6	64802.5	21061.2	32441.7	5411.35	58765	10484.1	46310.1	18693.8	34612	1481.59	17978.2
HSPA8	ENSG00000109971	3312	39998.3	0.000110066	0.317832	0.739076	0.473962	0.999931	0.00742147	1.00826e-06	0.00118575	28373.3	30140.6	39580.6	28810.5	52952.3	39323.7	45519.7	32057.1	30271.6	23204.3	53527.1	41698.3	55741.7	43558.3	33401.4	28204	62941.3	50663.9
EIF4G2	ENSG00000110321	1982	38961.3	-3.35439e-05	0.0592283	-0.225366	-0.314929	0.999931	0.591264	0.071587	0.00622204	46070	44979.2	49130.4	47125.4	39535.6	38244.5	40928.3	37598.5	43775.3	46214.5	31256.7	29063.8	33752.2	31843.3	39712.9	40895.7	32217	28960.4
NEAT1	ENSG00000245532	283131	38543.3	1.4474e-05	0.00783631	-0.454048	-0.429847	0.999931	0.962891	0.00387529	0.00573211	60139.3	63808.1	51619.5	45586.9	49811.5	42409	54653.7	49343.9	41999.5	37472.6	23124.1	33462.7	32297.4	27410.7	26929.5	26972.7	12265	14473.2
BTK	ENSG00000010671	695	37512.2	-4.14628e-05	0.021794	-0.0291115	-0.106672	0.999931	0.888873	0.899314	0.533795	48459.8	38970.6	67196.7	69146.9	49294.2	46150.6	54734	48190.1	33722.6	39243.5	26825.2	26521.1	29959.5	27879.1	17709.5	21553.5	14683.7	14979.9
FTL	ENSG00000087086	2512	37425.5	-3.85458e-06	-0.296378	0.0497846	0.329223	0.999931	0.00313982	0.754618	0.00509022	36727	34905.8	36922.1	38868.5	37229.3	45324.5	38706.2	49623.4	33455.5	32263.7	36468.5	58756.4	33579.5	41748.9	26865.3	29444.1	27625.3	35144.1
CALR	ENSG00000179218	811	36760.2	1.9099e-05	-0.229637	-0.0974618	0.150532	0.999931	0.0634054	0.600119	0.328224	34015.9	37800.4	22869.2	26617.3	28732.9	38504.8	26968.9	35100.8	35228	31628	40964	48224.8	31993.4	39734.7	42705.3	38055.6	42368.1	60171.4
STOM	ENSG00000148175	2040	35340.8	-1.15831e-06	0.617957	-0.180495	-0.948665	0.999931	0.00119939	0.363954	0.000121243	62474.8	49943.9	71597.5	49469.4	48046.3	29888.9	51494	26298.8	37395.5	42227	24490.9	11561.6	31069.6	16051.8	25144	26497.3	18335.5	14146.9
EEF1A1	ENSG00000156508	1915	34038	0.000122131	0.10999	0.0783098	0.0160684	0.999931	0.193315	0.53664	0.92049	29228	36052.5	34730.2	30527	35952.8	31059.6	35590.6	30496.4	37412.6	31210.6	34456.1	32854.4	39643.4	36500.3	36405.2	29582.8	36743.1	34239.1
HNRNPA2B1	ENSG00000122566	3181	33955.3	2.52525e-05	0.0096554	0.258529	0.242108	0.999931	0.940387	0.00806724	0.00986446	28666.6	31822.8	31360.1	31290.2	36834	37284.7	33228.3	34572.7	27371.8	25937.3	36739.6	32388.8	34426.3	34278	35495.5	32381.2	42980	44137.4
KDR	ENSG00000128052	3791	33394.7	4.69347e-05	-0.023501	0.151641	0.255459	0.999931	0.882601	0.44955	0.139058	26602.4	32936	68031.3	67125.3	45062.7	44096.2	50038.6	45559.1	27617.6	24225.2	24848.5	33875.8	31598.8	28752.8	15075.6	11239.1	10899.8	13519.3
B2M	ENSG00000166710	567	33198.5	-6.20431e-05	-0.465803	-0.390409	-0.0823545	0.999931	0.0101603	0.0478644	0.660798	51402.6	42838.3	53363.1	51934	36727.3	46009.7	33068.8	47308.8	25951	32050.2	14180.2	37613.8	17047.6	28508.7	21166.3	29816.7	9710.29	18875
TPT1	ENSG00000133112	7178	33175.8	2.19307e-05	-0.0373541	0.119846	0.161622	0.999931	0.654206	0.141483	0.0361234	30658.7	32871.6	34246.5	32459.5	35436.5	35200.4	35495.7	34441.4	31560.2	29842.5	31401.6	36682.5	35434.8	37006.9	29873.8	28963.8	31425.8	34162.1
HSP90AA1	ENSG00000080824	3320	32169.5	2.71978e-05	0.0942739	0.500265	0.353582	0.999931	0.377409	0.000264417	0.00654395	24199.1	26020.1	27776.9	23707.6	35140.2	32317.8	33254.3	28020.6	24723	23171.3	40181.8	35131.1	40822.9	35672.4	29430.3	26597.2	46284.2	46600.8
FADS2	ENSG00000134824	9415	31801.2	-3.4367e-05	-0.00108391	-0.220875	-0.224285	0.999931	0.994421	0.0907951	0.0660677	40801.1	36399.6	42698.5	41697.9	35790.9	34058.5	36213.8	37102.2	31826.4	35185.2	22663.8	25041.5	26126.9	26225.4	28300.7	30188.3	21473.4	20627.1
PF4	ENSG00000163737	5196	31729.2	-6.06565e-06	0.0977278	-0.864664	-1.38659	0.999931	0.524857	0.00525609	0.000171297	58489.4	51546.8	69684.6	56551.5	34580.1	25175	36518	24124.4	46269.7	46963	10440.5	11963.9	19300.1	13117.1	25680	29047.2	6287.75	5387.17
ENO1	ENSG00000074800	2023	31138.1	-0.000131011	-0.0554673	0.0408718	0.0442445	0.999931	0.537715	0.736594	0.726668	24802.3	29064.6	22998.3	29809.3	29428.3	29426.9	27032.2	29203.3	34047.8	34154.7	34541.7	34185.9	33674.3	34744.3	32611.5	31878.6	34998.1	33883.1
HBE1	ENSG00000213931	3046	30756.8	7.92775e-05	1.57929	0.0267948	-0.805813	0.999931	1.44107e-07	0.92268	0.0146118	47488.2	70293.9	84254.1	28965.7	51392.9	12104.5	53538.6	11359.4	35942.2	13966.1	27806	5741.1	26378.4	7568.92	22767.7	9584.73	31441.5	13027.4
MMRN1	ENSG00000138722	22915	30623.9	-3.13294e-05	0.0733579	-0.282944	-0.678402	0.999931	0.618981	0.189149	0.0146118	42901.8	34535.2	62842.1	49464	36311	29489.7	39142.7	27717.2	33894.1	40288.5	15869.8	16530.2	22843.9	20037.8	25376.1	32651	10426.6	10909.3
MSN	ENSG00000147065	4478	29959.5	-4.91227e-05	-0.0693595	-0.118822	-0.056528	0.999931	0.474405	0.328679	0.685308	31137.7	31746	35996.1	37089	31426	32878.5	31813.6	33813.7	30896.3	31366.9	24744.1	30490.8	26972	28266.9	27371.1	28453.4	22049.2	22760.1
HSP90B1	ENSG00000166598	7184	29542.4	-8.22776e-05	-0.10702	0.165321	0.201662	0.999931	0.297582	0.242114	0.113753	23609.5	27383.7	22982.5	24386.2	25152	29349.8	22789.2	27909.2	24648.7	26902.5	37109.5	35611.8	29498	32328.1	30782.6	29177.3	35887.2	46254.7
SCD	ENSG00000099194	6319	29476.4	-5.48794e-05	0.0290051	-0.163206	-0.278602	0.999931	0.847694	0.382321	0.0894134	33925.1	31996.4	42509.6	37242.1	35978.5	28881.7	39458.2	35115.8	28017.8	35453.5	18137.3	22655.4	24866.9	24435.6	28436.6	30655	16047	16762.7
IFIT2	ENSG00000119922	3433	29436	-4.02078e-06	-0.171469	-0.201364	-0.00879695	0.999931	0.336495	0.402869	0.97485	74020.7	49274.5	78611.8	51948.1	63688.3	44164.1	58617.4	28275.2	8773.5	11006.7	1571.92	22947.2	4636.18	15743.5	5170.54	6440.92	410.372	4546.72
HSP90AB1	ENSG00000096384	3326	29144.5	4.04032e-05	0.140801	0.421001	0.237611	0.999931	0.152905	0.00103406	0.053821	21980.5	25285	24701.6	22770.6	30779.1	27299.4	29133.4	25910.8	24690.6	22080.4	35201.5	28295.6	36760	31214.7	28902.8	24722.6	46121.6	38750.2
IFIT1	ENSG00000185745	3434	29046	-1.53922e-05	-0.211215	-0.234922	-0.0467194	0.999931	0.258116	0.334057	0.849184	56321.9	45747.7	79496.3	54805.7	50712.7	42027.3	48126.3	30224.8	12269.8	15770.9	2046.32	29305.2	6257.78	20024.7	9298.29	13247.7	516.662	6627.57
IFI6	ENSG00000126709	2537	28743.4	-4.94538e-05	-1.26491	-0.409846	0.0269893	0.999931	0.000385409	0.113028	0.909537	42015.8	29822.1	33237.7	46104.8	31620.3	58939.3	24034.3	58474.2	16540	24643.3	7219.53	43484.7	8756.66	33226.8	13275.1	27194.9	1971.45	16819.8
LYZ	ENSG00000090382	4069	28640.3	2.64065e-07	-1.78381	-1.38482	0.131632	0.999931	2.5333e-12	8.06412e-06	0.486214	34696.3	29249.3	4621.35	15907.9	8226.82	39488.3	8049.51	37887	24624.8	26519.8	17507.6	55100	11178.5	38366.4	41923.9	49300.5	15897.3	56979.3
ALDOA	ENSG00000149925	226	28114.7	-8.16997e-05	-0.122922	-0.306336	-0.189125	0.999931	0.175268	0.00746621	0.0985979	31377.7	30606.8	29084.2	35867.6	27529.7	29431.1	25849.4	29057.1	33086.9	35510.7	23440.4	28921.1	24927	27148.1	26368	28756.1	19244	19859.5
HSPA5	ENSG00000044574	3309	27766.8	-3.31005e-05	0.107849	0.569067	0.229604	0.999931	0.393899	0.00293951	0.15975	20897.3	22295	24454.3	19626.4	24483.3	21231.8	23798	20525.6	20298.3	23592.7	48207	34604.3	35649	30493.6	20562.3	19692.5	44134.4	45256.1
TPM4	ENSG00000167460	7171	27701	-1.22779e-05	0.0904036	-0.586015	-0.975184	0.999931	0.512219	0.00778085	0.000212355	46107.6	37014.5	44867.2	39734.9	25200.6	21008.5	28815.6	21376	38500.6	43106.1	15920.6	15165.5	21421.3	16695.6	27122	30910.2	13326	12325.3
IFIT3	ENSG00000119917	3437	27357.4	-1.48279e-05	-0.214999	-0.159298	0.00255805	0.999931	0.251673	0.508306	0.993047	51907.7	39351.2	64384.6	49053.6	52110.2	43602.4	50731.8	36081.6	9626.01	13196.7	2676.97	28762.4	6257.78	18990.9	7504.32	10708.4	909.473	6577.88
LIMS1	ENSG00000169756	3987	27333.5	-2.81085e-05	-0.00812393	-0.433837	-0.53249	0.999931	0.964253	0.0402695	0.0213619	35378.8	29570.4	41309.5	37827.3	24201.3	23655.5	29125.5	26514.6	34634	40773.6	17519.8	22037.4	23215.6	22082.6	27973.2	33004.2	10212.2	12967.8
GABRE	ENSG00000102287	2564	27150.3	8.97904e-06	-0.054563	-0.0379135	0.0462413	0.999931	0.685829	0.865497	0.814681	31750.3	29729.1	48680.8	49107.9	39275.5	36815.6	37024.6	37235.5	23768.1	22139.2	15866	25778.6	22694.8	24270	12495.6	13368.9	9071.63	9632.49
RPS4X	ENSG00000198034	6191	26311.4	6.25196e-05	0.0613474	0.0573149	0.0103428	0.999931	0.470257	0.608063	0.944561	23019.9	27582	27735.4	25093	27366.8	25376.7	26920.3	24980.8	28577.7	25495	25415.2	25451.4	28461.5	28001.1	26867.2	23702.8	27680.7	25878.5
STAT1	ENSG00000115415	6772	26182.4	-3.1955e-05	-0.381873	-0.261933	-0.0234809	0.999931	0.0679579	0.250663	0.920039	38323.7	31536.5	46827.6	38252.9	41391.3	43641.5	36666.1	40138	15503.2	20768.7	7014.33	28689.4	9701.68	24426.9	14361.3	19209.2	3232.14	11598.2
PABPC1	ENSG00000070756	26986	25782.7	9.37566e-05	-0.0229055	0.0686542	0.136247	0.999931	0.843049	0.579973	0.204991	22659.8	24797.8	22163.7	22199.6	26782.9	26945.5	26877.3	26945.3	26519.3	23951.2	26198.3	27301.1	28398	29228.8	25825.3	23108	26359	27827.7
HBG2	ENSG00000196565	3048	25736.8	3.867e-05	1.02143	-0.701221	-1.76288	0.999931	0.000108659	0.00867949	3.88628e-08	63347.2	61646.1	56619.8	37239.9	30597.2	13805.1	37665.8	14522.6	29786.9	24531.3	9679.06	3477.28	10603.5	4319.34	24622.1	19339.3	16182.9	5276.22
CANX	ENSG00000127022	821	25579.3	-3.7771e-05	-0.0686162	0.06344	0.110371	0.999931	0.507875	0.670214	0.394445	22192.3	24574.7	20019.4	20601.4	21206.3	23773.8	20569.3	22200.6	23299.6	23778.8	29801.5	29283.8	25436.7	27267.9	29161.3	27228.9	32112.5	37918.9
ACTR2	ENSG00000138071	10097	24472.3	7.15436e-05	-0.0247369	-0.04529	0.0048619	0.999931	0.782078	0.639842	0.971025	23744.1	24961.4	26531.7	24665.2	24906.2	26172.9	24555.6	24987.8	25464.6	24617.5	24987.8	24089.9	23393.4	23863.7	24842.9	23365.1	20921.6	24430.2
SAT1	ENSG00000130066	6303	24371.2	-2.37339e-05	-0.169076	-0.386964	-0.156583	0.999931	0.281194	0.0967606	0.41925	47483	38603.7	51518.4	42508.9	35694.6	30783.9	40246.4	32445	15132.8	19116.2	5881.04	22466.6	8401.01	14696.6	10623.3	13212.7	3089.81	6778.27
FTH1	ENSG00000167996	2495	24057.3	-3.88299e-05	-0.251606	0.130754	0.332443	0.999931	0.0490145	0.468844	0.0329076	24342.1	23264.4	25039.1	26015.8	24303.2	30372.4	27534.3	39041.8	17285.9	17966.4	22188.5	40551.4	22602.5	25735.2	15059.6	17717.9	16212.5	17797.7
DDX3X	ENSG00000215301	1654	23935.8	5.28767e-05	0.0609117	0.0757289	0.0420123	0.999931	0.612312	0.66585	0.815723	32254.3	30246	42134.4	32061.1	35688	30301.4	37005.4	25907.9	18586.4	16973.8	14226.3	21051.4	19701.4	19452.8	13587.4	13525.2	14208.7	13933.3
NCL	ENSG00000115053	4691	23815.3	4.2176e-06	0.137836	0.330061	0.126344	0.999931	0.195882	0.0205679	0.387263	18785.1	22602.4	19779.3	18845.8	27014.4	24184.3	24525.1	22131	19892.9	18515.1	27155.6	18780.1	24672.9	22032.4	25484.7	21781.5	39490	33002
PKM	ENSG00000067225	5315	23405.3	-0.00028793	-0.28997	-0.358182	-0.151392	0.999931	1.26081e-06	1.10613e-06	0.0613538	23580.3	24792.8	16349.6	21109.5	18715.2	22040.4	16916.6	22103.1	26382.8	28201.3	21340.4	28072.5	19882.6	24031.4	28030.8	30859.8	22723	26162.5
RPL4	ENSG00000174444	6124	23296.6	8.50554e-05	0.0573641	0.0363978	0.0034693	0.999931	0.502217	0.753312	0.98135	21088.2	24647.8	24833.2	22427.6	24465.2	23605.1	24485.5	22427.4	25338.3	22802.3	22484.1	21517.1	24903.3	24291.8	23341.5	20547.3	23288.6	22845.4
SERPINE1	ENSG00000106366	5054	23144.6	-1.96768e-05	-0.036582	-0.191104	-0.155026	0.999931	0.82327	0.40136	0.430489	30602.4	29653.5	56816	48873.3	39643.3	34503.9	35855.3	36269.6	15024.4	18761.7	5798.21	16707.2	12891.5	12728.2	8096.02	8708.54	2775.56	2894.8
DDX5	ENSG00000108654	1655	23112.2	0.000109086	0.0968811	-0.0927606	-0.148901	0.999931	0.19943	0.36861	0.110852	32148.9	29479.9	29703.1	25691.2	26697.2	25527.9	29763.3	26597.2	22453.9	21978	17873.7	17940	21096.1	18833	17292.4	17348.2	18659	16935.7
DDX17	ENSG00000100201	10521	23060.9	-2.08112e-05	-0.00160931	-0.183342	-0.177353	0.999931	0.990475	0.0920977	0.0925616	23545.8	23635	25281.6	25325.3	22873.3	22137.1	21953.5	21255.7	27009.2	26789.7	21276.4	22128.6	22445	23235.1	24205	24987.4	18516.7	18494.9
RPS3	ENSG00000149273	6188	23026.4	3.84935e-05	0.0390241	0.088067	0.0547838	0.999931	0.698231	0.441318	0.666305	20711.5	24473	22062.6	20627.5	23641.2	22924.1	22585.7	21889.3	24056.5	21032.1	22735.4	23416.1	25509.6	24239.5	22728.1	20740.4	26452.4	24650.5
RPL3	ENSG00000100316	6122	22939.4	6.34483e-05	0.0895679	0.099514	0.0230332	0.999931	0.289418	0.385582	0.877056	19177.5	23321.4	23086.1	21416.8	24430.9	22100	23888.4	21567	26175.4	22707.2	22673.3	22844.2	27434.3	24552.2	22185.5	19538.2	24248.9	21561.9
VCL	ENSG00000035403	7414	22857	1.1287e-05	0.0525831	-0.773963	-0.958473	0.999931	0.719343	0.00156796	0.000460136	34583.6	29839.4	33693.4	27984.2	19350.6	16296.7	24278.6	18363.1	34411.3	32437.7	12573.5	14070	18524.4	16124.8	29201	30913.1	8652.01	10129.3
RPS6	ENSG00000137154	6194	22541.7	5.5668e-05	0.0475015	0.0644955	0.0349813	0.999931	0.65134	0.629946	0.815451	19655.4	23477.6	20194.8	18663.4	23202	21929.3	22442.1	20927.4	23785.1	21240.8	22751.4	22170.4	26076.9	24358.2	24232.4	20640.5	24893.1	25109.2
SELP	ENSG00000174175	6403	22102.5	-2.2579e-05	-0.00310173	-0.240448	-0.266743	0.999931	0.986979	0.256425	0.175873	28164.6	22820.6	39792.6	35654.8	25374	21681.3	29550.7	24750	26396.4	28646.1	12684.5	18574.1	20529.6	18281.8	13934.7	17710.1	5247.03	8052.61
SFPQ	ENSG00000116560	6421	21985.8	0.00012055	0.0395899	0.157284	0.152493	0.999931	0.681087	0.102589	0.109069	22589.9	23140.4	22831.4	21958.5	25381.6	25971.3	24850.8	24265.6	19676.1	18499.8	21173.8	20099.7	23711.8	21999.8	18596.6	16939.7	22627.8	21429.5
PTMA	ENSG00000187514	5757	21445.9	-0.00048305	-0.134348	0.205606	0.214241	0.999931	0.015308	0.00306175	0.00134993	17162.4	19312.4	18224.7	21718.6	19634.4	21764.7	17738.8	21164.2	16961.6	18616.6	21339.5	22966.5	20743.8	22401.7	23181.1	24952.5	28336	29805.8
TGFB1	ENSG00000105329	7040	21277.9	-1.72464e-05	0.0165169	-0.208327	-0.227243	0.999931	0.917712	0.23885	0.150767	28742.8	24427.1	33968.7	33887.3	24948.1	22978.6	28761.3	23874.7	22490.6	22950.5	12773.9	16369.3	16763.1	15879.7	15053.9	17951.7	10944.2	10237
COL24A1	ENSG00000171502	255631	21230.8	1.81242e-05	-0.0197967	-0.963456	-0.864766	0.999931	0.906407	0.000164752	0.00119398	42320.5	35564.1	36197.2	38777.3	24317.5	24034.1	25153.9	21591.9	27167	26347.4	7098.1	9641.1	12143	11111.5	14718.9	14742.9	5137.05	6091
CMIP	ENSG00000153815	80790	21091.2	-2.95517e-05	0.0547215	-0.59139	-0.985613	0.999931	0.706127	0.00905802	0.000315478	35049	28910.9	34855.7	33352	20765.2	18376.9	24296.7	18355.1	27112.4	31338.7	11539	11544.4	15267.6	12941.7	18449.4	22650	7607.6	7229.54
OAS3	ENSG00000111331	4940	20918.8	-3.87333e-05	-0.716681	-0.173896	0.0504771	0.999931	0.0198949	0.46952	0.827304	25372.1	21485.5	27209.1	26489.2	28927.2	37789.8	23381.8	35782.2	10598	15467.9	6058.94	37520.5	6068.1	21341.8	12518.2	22834.3	2006.57	15687.1
ADAR	ENSG00000160710	103	20666.2	-3.30623e-05	-0.433557	-0.311264	-0.00773333	0.999931	0.0185702	0.119331	0.974249	27901.6	24437.1	27065.3	25233	26873.4	29515.4	24001.5	27351.2	16348.9	18976.8	8566.48	25597.3	11179.3	22252.5	16051.4	19643.9	6760.05	14235.5
GNAS	ENSG00000087460	2778	20463.7	2.37801e-05	0.0341031	-0.139923	-0.151036	0.999931	0.767449	0.263641	0.20341	24135.4	23155.3	27070.2	24288.5	21459.7	19696.8	23384.1	20023.2	20992	20435.1	16572	18671.7	18494.8	18148.9	19735.6	20212.5	15588.6	16282.4
RNF213	ENSG00000173821	57674	20425.3	-2.99137e-05	-0.496598	-0.0980158	0.0916903	0.999931	0.0525809	0.693577	0.673208	25790.5	18703.7	31741.5	22810.8	32552	37182.8	24421.1	31131	9695.14	13565.7	5683.38	38584.8	6075.72	23637.1	11031.9	19044.3	3425.31	12578.6
OAZ1	ENSG00000104904	4946	20348.4	3.34212e-05	0.0189035	-0.284123	-0.263741	0.999931	0.882601	0.010866	0.0131997	27298.5	26111.8	27055.6	26539.2	21810.2	21550.7	22374.2	20536.5	22799.5	21868.5	15686.2	16789.8	17642.9	16241.4	17293.3	17811	13345.4	13516.8
INSIG1	ENSG00000186480	3638	19905.6	-1.58766e-05	0.0432175	-0.878772	-1.22551	0.999931	0.781105	0.00213167	0.000154612	36062.3	33725.7	34157.6	23968.2	24741.4	15774.1	25502.2	21400.9	24100	29713.6	5829.27	10674.3	13162.5	10937.2	19527.1	19893.3	3869.88	5260.49
HNRNPH1	ENSG00000169045	3187	19896.2	4.46836e-05	0.000852792	0.188622	0.200671	0.999931	0.99522	0.136261	0.0896527	18367.7	19778.5	17329.2	17708	20830.9	21379.9	18780.3	20185.4	15981.1	14834.7	21390.3	19361.6	21993.7	21071.6	20739.7	18659.1	24556.7	25183.8
TUBB	ENSG00000196230	203068	19859.3	-0.000101325	-0.0388389	0.216219	0.172309	0.999931	0.735709	0.0715859	0.142402	13691.5	17883.1	15426	18744.8	19339.1	21083.6	16978.8	19166.8	15773.7	14510	20618.5	18523.7	18818.2	19175	25890.5	25777.3	28739.9	27326.7
WDR1	ENSG00000071127	9948	19808.8	1.82244e-05	0.0508285	-0.244309	-0.27157	0.999931	0.669845	0.0725553	0.031837	21586	21706.1	22824.1	23835.7	18489.4	18064.2	17006	17278.9	24993.5	23510.5	19181.2	16562.4	18875	16416.8	21865.6	22154.1	17198.7	15009.7
BMP2K	ENSG00000138756	55589	19623.5	-1.67132e-05	0.0604106	0.229905	0.0897187	0.999931	0.644024	0.175463	0.602251	12695.9	15548.8	26967.9	23740.2	19563.9	18645.4	18430.9	15028.9	20772.7	18257.3	22407.8	22088.9	24474.8	23256.9	18605.1	19118	17566.5	16052.2
PECAM1	ENSG00000261371	5175	19380.2	-2.34294e-05	0.0656902	-0.35692	-0.553234	0.999931	0.609047	0.031651	0.00204889	27260.9	25534.1	27708.6	26760.6	19244.8	17626.9	20171.3	16065.3	23698.1	24508	13327.4	13580.8	16992.5	15329.6	18047.4	20304.7	12259.4	10423.3
SRRM2	ENSG00000167978	23524	19370.7	5.26038e-05	0.0231363	0.042661	0.035452	0.999931	0.82862	0.721608	0.784545	20010.3	20319	18004.2	18026.1	21957.9	21150.5	20518.5	20035.2	18580.4	17080.2	18644.6	18903.5	18731.9	19756.8	18628.7	18861.9	21043.6	18420.4
PFN1	ENSG00000108518	5216	19360	-4.72229e-05	0.00985713	-0.069235	-0.101694	0.999931	0.943091	0.611322	0.412535	21232.3	20861.9	23109.2	22967.2	18146.4	18791.5	17288.7	18407.9	19975.7	20003.3	18941.1	18165.3	18661.6	17069.3	18444.6	20198	18241.2	17974.9
LAPTM5	ENSG00000162511	7805	19341.4	-4.2305e-05	-0.08311	-0.346219	-0.238915	0.999931	0.490988	0.0292877	0.105063	27241.1	22658.2	24729.7	28350.1	16335.5	19508.6	18715.8	19393.6	21927.3	24622.4	12998	17467.9	16760.5	17665.2	15771.1	19371.3	12394.3	12234.2
HIPK2	ENSG00000064393	28996	19303.2	9.38579e-05	0.455067	-0.184616	-0.407172	0.999931	0.00717543	0.332732	0.0296941	18930.2	20966.1	28799.1	22439.5	19783	13012.9	20778.6	13103.1	32026.1	21755.7	20353	13160.2	23852.4	14423.2	22211.9	17920.7	14570.1	9372.49
HERC1	ENSG00000103657	8925	19269	-3.34793e-05	-0.0467036	-0.0763679	-0.0599911	0.999931	0.750254	0.73668	0.763552	20910.8	17650	32361.7	34146.7	21630.2	22458	21318	20838.9	17087.9	19443.3	13807.5	18178.2	16885	18127.1	15075.6	18761.9	8401.54	9759.18
GPX1	ENSG00000233276	2876	19226.9	4.76469e-05	0.128252	-0.0932099	-0.166378	0.999931	0.267919	0.616237	0.272323	25497.3	22908.6	32868.5	30423.8	22728.5	19893.3	25242.1	19280.2	21301.8	18969.5	15111.1	13227.8	17371.9	13659.6	12606	13036.1	11789	10169.1
PLEK	ENSG00000115956	5341	19111.5	-2.58096e-06	0.0150416	-0.962968	-1.07798	0.999931	0.930939	0.000167083	7.33267e-05	25275	19259.1	21172	18365.9	10897	10869	13740	12086.6	33219.1	34060.4	11458.1	10966.1	14406.4	13651.9	32220.8	38309.8	10319.4	13729.6
NCOA4	ENSG00000266412	8031	18995.4	3.2049e-05	0.0607804	-0.12263	-0.140726	0.999931	0.631646	0.486862	0.359661	20284.7	21696.2	30713.2	21297.3	21305.3	19110.4	25062.3	20231.1	21766.1	19772.8	14470.1	17739.4	16555.6	15647.7	16781.8	15637.5	11180.8	12664.7
ARHGAP21	ENSG00000107863	57584	18776.5	-1.47476e-05	-0.0256771	-0.279551	-0.224027	0.999931	0.874085	0.166283	0.218321	21256.3	24378.8	33140.2	30871.1	22396.1	21221.5	23825.1	24264.6	20416	21447.1	8966.52	14958.4	15243.9	15189	13954.5	13722.1	6298.84	6427.18
PARP14	ENSG00000173193	54625	18668.7	-3.03523e-05	-0.271371	-0.10435	0.0151404	0.999931	0.181024	0.672973	0.955434	26434.4	19345.8	37427.7	27465.3	34927.8	34273.5	28041	29827	7290.34	12153.3	3429.98	25690.6	5047.72	18628.2	6893.74	12015.4	912.246	6233.42
FUS	ENSG00000089280	2521	18637.3	6.74548e-05	0.00156643	0.148325	0.174919	0.999931	0.991146	0.226891	0.124577	18722.5	19618.6	17716.6	17410.5	20683.3	21322.3	19097	19679.1	15326.5	13466.6	19816.5	18937.8	19350.9	19067.2	17911.5	17060	20064.8	20219.7
RAB27B	ENSG00000041353	5874	18411	-1.22227e-05	0.221149	-0.115347	-0.470435	0.999931	0.155098	0.604757	0.0396167	20002.9	18158.3	32972.1	24783.6	17265.3	12915.2	20174.7	11689.7	23407.9	25193.6	17936.8	10608.9	18931.7	14630.2	19603.5	21606.9	10998.7	10518.5
RACK1	ENSG00000204628	10399	18208.6	6.35679e-05	0.0431214	0.120357	0.0873218	0.999931	0.617201	0.175023	0.3647	16111.5	18078.9	17306	17233.5	18992.4	18343	18909.2	17757.3	19138.5	17151.9	18337.8	18589.1	21070.7	19509.5	17088.6	16102.3	19550.9	18484.2
PRG2	ENSG00000186652	5553	18190.8	-4.01689e-05	-1.94846	-2.28543	-0.26946	0.999931	2.188e-15	4.53733e-14	0.178796	49504.4	35901.3	3950.02	14324.9	6477.81	31118.2	6044.48	25358.8	16828.5	27174.8	6266.02	25925.6	3117.88	18907.1	14902.9	24242.2	4065.83	13323
HMOX1	ENSG00000100292	3162	18099	1.67589e-05	-0.00217978	1.22632	1.35532	0.999931	0.990475	1.84798e-05	4.46617e-06	13623.7	13777.4	18783.9	15181.5	24712.8	24369.5	27455.2	25506	8308.41	6627.74	30069.7	37502.2	26767.9	23832.1	2949.07	2876.97	11311.1	12126.5
NAP1L1	ENSG00000187109	4673	17934.5	3.37272e-05	0.116614	-0.180548	-0.279078	0.999931	0.229585	0.171437	0.0180495	22525.2	21747	23538.1	20982.5	18819	16735	23064	17443	18975.5	19493.2	13243.6	12486.4	16436.2	13904.7	17990.7	16796.1	14255.8	14385.4
HNRNPU	ENSG00000153187	3192	17896.9	-3.41872e-06	-0.039269	0.140617	0.175083	0.999931	0.6692	0.123895	0.043412	15359.1	15455.9	15419.9	15144.6	17697.8	18459.2	16906.5	18595.8	16143.2	16410.6	19383.5	19545.1	17835.1	18890.7	19145.8	18778.4	21263.6	21708.5
RPS14	ENSG00000164587	6208	17783.6	8.18037e-05	0.0509226	0.0735896	0.0530897	0.999931	0.618126	0.568925	0.70085	17933.6	19120.2	17970	16009.9	18217.9	17221.6	17094.2	16850.2	18424.3	16586.3	17854	18481.8	20055.4	18006.1	16197.7	14789.5	20095.3	19197.1
PTGS1	ENSG00000095303	5742	17566.5	-1.19678e-05	0.108107	-0.371921	-0.659662	0.999931	0.379726	0.0315002	0.000814542	27087.7	23917.6	27620.9	25555.5	18690.4	16130.1	21634.6	16670.1	22664.7	23189	11344.2	11249.4	14282.8	12120.3	12859.8	14667.2	9376.63	7135.98
DIAPH1	ENSG00000131504	1729	17560.8	2.73454e-07	0.0164307	-0.814241	-0.90919	0.999931	0.920765	0.000126751	5.9837e-05	28618.6	24288.3	22369.6	23670.7	15519.1	15252.5	13893.8	12461.6	24959.4	24777.1	11499.5	10192.6	12984.7	11338.1	21141.7	24078.3	8984.75	10064.7
IL6ST	ENSG00000134352	3572	17453.3	0.000100102	0.0433034	0.00221635	0.0505414	0.999931	0.738563	0.991041	0.777745	20886.8	18238.8	31216.4	24175.6	22506.6	21027	23416.9	21344.2	17793.6	15808.8	12819.1	14866.1	18394.8	16695.6	9547.43	8758.03	7912.6	8750.64
HLA-E	ENSG00000204592	3133	17271.2	-5.24843e-05	-0.0668421	-0.303299	-0.319387	0.999931	0.65254	0.158603	0.124958	31553.1	22241.7	35958.4	27903.9	23781.2	21355.2	26362.8	22497	13359.5	17924.5	5971.4	14572.2	8617.79	11083.2	7673.24	11900.9	3172.99	4953.29
F2R	ENSG00000181104	2149	17218.7	1.5497e-05	0.704079	0.0128719	-0.53684	0.999931	0.00051224	0.959828	0.0163689	19941.4	17942.6	35125	21625.2	22044.6	11969.7	25878.8	11264.9	22806.3	21539.7	15562	7963.08	19288.2	11257.5	12830.6	13184.6	11704.8	8007.07
CD164	ENSG00000135535	8763	17162.8	6.77345e-06	-0.0812916	-0.0788243	0.0284095	0.999931	0.433841	0.605649	0.871876	20732.4	19275.2	24326.4	21288.7	20190.8	21503.4	20758.2	19531.9	15250.6	15577.5	12039.8	17370.3	14967.9	16571.5	13066.5	13474.7	10137.3	12868.4
RPL8	ENSG00000161016	6132	16912.4	-7.43204e-07	0.0421063	0.103487	0.0507386	0.999931	0.627895	0.256146	0.642366	16400.6	18007	17743.4	16437.7	17355.8	16856.4	16298.1	16570.6	16804.6	15658.1	17188.5	16863.9	18202.6	16787.1	15551.3	15105.8	18580.4	18012.2
YWHAZ	ENSG00000164924	7534	16573.6	-8.97692e-05	-0.0633365	-0.157902	-0.135575	0.999931	0.57701	0.263221	0.316588	19400.8	17519.9	21025.8	20883.7	15788.7	16479.9	16904.2	18136.3	15830.9	19071.1	12911.4	16801.6	14718.1	14874.2	15545.6	17350.1	12073.6	13008.4
TUBB1	ENSG00000101162	81027	16520.1	1.41266e-05	0.434784	-0.626168	-1.4597	0.999931	0.0460585	0.0212654	4.551e-05	26747.5	26233.3	36332.4	24244	18178.8	11027.4	23611.4	9128.33	23884.1	19054.1	7314.59	4112.43	10890.6	5711.55	20161.2	20989.8	5444.82	4295.83
PSAP	ENSG00000197746	5660	16349	-0.000115301	-0.319639	-0.229166	0.000861031	0.999931	0.000537909	0.0497812	0.996168	20308.7	17803.7	17100.1	18973.9	15573.4	20250.3	16051.5	21531.2	15224.1	17355.7	12005.9	20083.7	13220.9	16386.3	12978.7	15683.1	11217.8	12532.3
HNRNPK	ENSG00000165119	3190	16320.5	0.000138305	0.102362	0.105359	0.0221441	0.999931	0.0451961	0.110067	0.815256	16004	16746.3	18417.2	16514.8	17588.2	16704.1	17730.9	17112.8	15498.9	14975.7	15764.4	14031.4	16298.2	14599.7	16187.3	15031.1	17839.2	16724.6
VASH1	ENSG00000071246	22846	16025.2	-8.99153e-05	0.0237119	0.270963	0.0446637	0.999931	0.87985	0.139784	0.824868	11440.5	13055.9	21063.5	23783.6	16727	15583.8	14628.9	15276.5	14903.3	17087.4	15319.1	18333.8	21524.6	19745.9	11526.4	14817.6	14819.6	8816.05
CFL1	ENSG00000172757	1072	15924.9	-6.59867e-05	-0.0609002	0.0340257	0.0746422	0.999931	0.459093	0.76544	0.473865	15763	15060.4	16834.5	17807.9	14970.4	16312.2	14170.9	16166.8	15165.2	14901.5	15943.2	17302.7	15819.7	15387.3	15174.7	17115.3	16376.1	16376
FERMT3	ENSG00000149781	83706	15924.8	-1.36579e-06	0.0546654	-0.228723	-0.284549	0.999931	0.669845	0.154146	0.0532196	19310	17684.7	21860.4	20715.4	15511.5	15116.7	16038	14135.6	20026	19364.3	12587.6	14218.1	15397.2	13828.4	14334.8	15995.6	11633.7	8888.09
NORAD	ENSG00000260032	647979	15652.7	6.89284e-05	0.0555768	-0.368869	-0.356316	0.999931	0.637593	0.00576041	0.00551483	22871.7	20206.2	20940.5	18975	15301.9	13913.1	18536	14841.9	18839.8	18829.3	11498.5	11842.7	14128.7	13046.3	14226.3	13418.4	9761.13	10571.5
TAL1	ENSG00000162367	6886	15652.7	-3.14833e-05	0.193907	-0.116165	-0.389592	0.999931	0.0916684	0.501136	0.00893443	15638.8	16282.7	20812.5	17281.3	16234.5	13353.4	14866.4	11490.7	20428	21074	15410.4	12894.1	17677.6	13935.2	15885.3	16526.3	12132.8	9823.77
TUBA1B	ENSG00000123416	10376	15504.3	-0.000122914	-0.0721266	0.259596	0.240013	0.999931	0.475982	0.0261183	0.0309964	11649.3	14337.7	12248.5	14053.5	16403.2	17557	14995.3	17431.1	11362.6	10885.9	15012.3	14505.6	13375.9	14769.6	17632.1	18485.4	21664.7	22707.1
ATP2C1	ENSG00000017260	27032	15500	1.16643e-05	-0.185996	-0.813267	-0.388762	0.999931	0.149243	4.52262e-05	0.0262675	19849.5	18080.2	16936.8	17697.1	11832.5	15018	12423.7	17041.1	22092.9	20097.5	9875.78	15483.1	12467.3	14354.6	19201.5	20952.9	6810.88	8783.76
SLC38A2	ENSG00000134294	54407	15471.3	2.01879e-05	-0.00604432	-0.120799	-0.0781801	0.999931	0.96995	0.441668	0.620665	23234.8	19102.9	22486.6	21326.7	14811.3	15780.3	17812.3	17017.3	13485	14896.7	12074.6	12702.1	13667.2	12922.1	11492.4	12094.9	11180.8	12395.6
P4HB	ENSG00000185624	5034	15464.2	-5.99141e-05	-0.432147	-0.39836	-0.0211968	0.999931	4.95202e-07	0.000116803	0.893404	17873	17770.3	11148.3	14210.9	12250.7	17212.4	11288.3	16223.5	16318.1	16890.8	13543	19367	12058.3	16103	16544	17614.1	13620.8	18318.5
ATP2A3	ENSG00000074370	489	15451.7	6.54516e-06	0.0613073	-0.105183	-0.159248	0.999931	0.604714	0.516903	0.251396	17316.8	16166.2	19599	21070.4	16499.4	16390.4	16369.3	14362.4	17416.4	16023.1	14994.4	11995	14451.3	12255.4	13982.8	15826.7	11945.2	11466.6
RPL5	ENSG00000122406	6125	15376.3	0.000115968	0.0867175	0.0919578	0.0497894	0.999931	0.334634	0.461262	0.722826	13193.7	15847.6	15140.9	13270.7	15663.9	14438.8	15721.3	14028.2	16728.6	14355.3	15686.2	14805	18005.3	16081.2	16241.1	13146.7	17345.6	17072.4
ARHGDIB	ENSG00000111348	397	15271.9	-0.000258172	-0.223865	0.173686	0.314864	0.999931	0.000136467	0.0276465	9.53705e-06	12138.7	13960.8	14593.9	15665.7	13798.7	17253.5	13721.9	16876	13198.2	12886.5	15916.8	19001.1	14461.5	16964.7	14316	15315.4	15678.2	19146.6
PLEC	ENSG00000178209	5339	15248.7	-5.14187e-05	-0.0248338	-0.0942811	-0.105347	0.999931	0.865562	0.608866	0.515328	15901.8	12824.1	16796.7	20445.1	14111.1	14779.3	13268.5	14029.2	18328.7	18483.7	15457.5	15170.8	16410.8	15099.7	12632.4	17886.7	11597.6	11253
CYBB	ENSG00000165168	1536	15159.1	-5.31969e-05	-1.40587	-0.399899	0.318177	0.999931	1.64443e-09	0.064656	0.11545	14757	13148.9	5900.66	11236	10100.6	26102	9865.68	26600.2	9511.66	13088.7	8551.42	32315.8	7122.36	21439.8	14597.2	20367.8	6986.49	21171.9
LDHB	ENSG00000111716	3945	15115.8	2.11692e-05	0.0819221	0.192212	0.0954672	0.999931	0.326076	0.0499656	0.38667	11673.3	13703	13821.4	13610.5	14483.6	14031.4	13646.2	13013.6	14929.7	13586.6	17161.2	13270.7	16564.1	15573.6	17252.8	15683.1	20563	19517.5
ATP5B	ENSG00000110955	506	14992.1	2.62284e-05	0.089214	0.262981	0.155417	0.999931	0.259674	0.00386029	0.10474	12068.8	13411.7	14271	13248.9	16011.6	15032.4	14116.6	14365.4	13990.1	13116.9	17192.3	13908	15883.3	14795.8	15389.9	14304.3	20191.4	18558.7
CSDE1	ENSG00000009307	7812	14802.2	8.79321e-05	0.0509185	0.0881574	0.0517099	0.999931	0.475009	0.260951	0.576002	14293.6	15293.5	15722.1	15000.2	15004.7	15411	15852.5	15228.8	14276	13867.8	14827.8	13241.8	14996.7	13884	14574.5	13273.9	15893.6	15797.2
LTBP1	ENSG00000049323	4052	14789.5	-3.1836e-05	-0.0600684	-1.14133	-1.21076	0.999931	0.692769	0.000318254	0.000334701	24907.7	19669.4	20817.4	22862.9	11501.9	11835	14617.6	12274.6	22808.9	27616.4	4673.4	8312.85	8149.51	9167.02	16195.8	21668	3745.11	5388
IFITM3	ENSG00000142089	10410	14718	-9.95204e-05	-0.361516	-0.029601	0.105123	0.999931	0.0163379	0.897147	0.541228	16441.3	14093.5	21710.5	24225.5	17137.6	21307.9	14401.6	20909.5	10888.1	12518.3	9016.41	17476.5	10994.7	15463.6	8606.56	13335	6562.26	9835.36
ACTN1	ENSG00000072110	87	14717.6	-2.32548e-05	0.0270298	-0.575451	-0.823175	0.999931	0.864996	0.00787902	0.00116957	20421.4	17969.8	21787.3	19903.3	13364.3	11871	15128.7	12409.8	20160	21555.9	8706.73	9736.59	11159	10110.4	16685.6	19861.3	6565.03	7521.01
RPL11	ENSG00000142676	6135	14340.4	0.000110827	-0.0130045	0.059169	0.111175	0.999931	0.90781	0.579945	0.247261	13404.5	14797.6	14327.1	13263.1	14733.2	15320.4	13947	14533.5	15052.6	13399.7	14382.6	14970.2	15564	15217.4	13270.3	12140.5	14566.4	15236.6
DGKI	ENSG00000157680	9162	14089.3	1.07704e-05	0.0988722	-0.235704	-0.370661	0.999931	0.526776	0.306834	0.134079	14695.4	14182.7	30859.4	19047.7	15557.2	10877.2	22234	12601.8	20893.1	17025.4	7627.09	7913.73	14241.3	10536.4	13427.9	13869.6	2526.93	5490.68
ISG15	ENSG00000187608	9636	14081.3	-2.98895e-05	-0.416683	-0.207688	0.000142009	0.999931	0.0757533	0.3841	0.99939	20629.1	17607.9	25922.5	22987.8	20468	22046.5	17347.5	19214.5	8339.13	10902	3219.14	18452.8	5062.96	14316.5	6880.53	11097.4	1269.01	7699.87
CLIC1	ENSG00000213719	1192	14078	-2.518e-05	0.0660362	-0.152974	-0.234001	0.999931	0.498498	0.18536	0.0236351	18076.5	17527.3	19502.8	17874.1	15818.2	14811.2	17227.6	14832.9	14497.9	14329.5	11078.7	11702.1	12508.8	10953.6	11399.9	12302.6	9531.91	9428.8
CHD4	ENSG00000111642	1108	14033.7	-0.000186837	-0.204521	-0.0254343	0.110995	0.999931	0.0016469	0.830405	0.244902	12580.1	12587.3	11272.5	13874.3	12984.2	14421.3	12656.7	15789.8	13347.6	15353.5	13061	16680.4	14311.6	16497.4	14328.2	14708.9	13596.8	14554.3
RPL13A	ENSG00000142541	23521	13853	0.000103127	0.0753448	0.101972	0.0622247	0.999931	0.408236	0.393676	0.635733	12462.2	14110.8	13001.4	12700.7	13531	12546.9	12740.3	12556.1	15555.2	13091.9	15378.4	14424.1	17052.7	14650.9	13040.1	11675.8	16214.3	14620.6
ITM2B	ENSG00000136156	9445	13783.6	7.55027e-06	-0.0536321	-0.407012	-0.249272	0.999931	0.686749	0.018167	0.111983	19288.1	19462.4	22849.7	22320.1	15069.5	16855.4	16082.1	14987.1	14980.9	14727.5	8566.48	10773	9926.93	10183.4	10368.5	10133	4990.09	6541.45
PRKAR2B	ENSG00000005249	5577	13777.1	-7.59209e-06	0.0628628	-0.613639	-1.03943	0.999931	0.68473	0.0235966	0.0031345	21526.5	16178.6	23982.8	23920.4	10554.1	10452.3	14826.8	10374.7	20078.9	22299.5	6712.18	4104.92	9361.27	6400.03	16291.1	18823.1	5646.31	6454.51
GSN	ENSG00000148180	2934	13768.6	-6.27481e-05	-0.0165101	-0.428074	-0.647053	0.999931	0.9224	0.0332751	0.00550879	18677.6	15605.9	19328.5	19829.5	12848	12614.8	13438.1	12768.9	16795.2	20772.7	8938.28	10312.7	11585.8	11044	12963.6	17803.3	5714.71	6793.17
EIF2AK2	ENSG00000055332	5610	13709.4	-1.18081e-05	-0.307716	-0.42564	-0.0726515	0.999931	0.109212	0.0815916	0.726668	19171.2	18355.4	19670.9	17006.6	18892.3	18218.5	17366.7	16098.2	11913	13690.6	3912.85	15763.1	7257	15068.1	11567	12453.9	1920.62	8442.61
TPM3	ENSG00000143549	7170	13692.9	-0.000114828	-0.032945	0.0682568	0.0783142	0.999931	0.637593	0.333636	0.276688	14637	14666.2	16161.9	15157.6	14959	15164.1	15265.6	14854.8	11954	12169.4	12301.4	13767.5	12181.9	12933	11949.2	12333.6	12595.8	13420.7
SQSTM1	ENSG00000161011	8878	13645.1	-4.48762e-05	-0.789155	-0.123439	0.290605	0.999931	8.10149e-05	0.559343	0.11048	16054.1	14293.1	13308.5	17926.2	14123.5	20577.5	14876.6	27010	9166.05	10595	7320.24	27550	10685.7	17156.4	6109.52	8045.82	4038.1	6775.78
HLA-B	ENSG00000234745	3106	13640.8	-4.292e-05	-0.467845	-0.66644	-0.265165	0.999931	0.0619296	0.0342221	0.272222	27984.1	18928.1	22853.3	21510.1	13310	17360.5	16456.4	25697	9329.04	14738	1837.36	13714.9	3348.21	9199.7	8157.36	15801.5	1142.39	4166.66
RPS8	ENSG00000142937	6202	13639.1	5.86112e-05	0.0660627	0.0988649	0.0461107	0.999931	0.484743	0.410571	0.741679	12558.2	14702.2	13550.9	12026.4	14684.6	13275.2	13622.4	13528.9	14247	12522.3	13379.2	13717.1	16079.7	14318.6	13042	11523.4	14835.3	13890.2
RPLP0	ENSG00000089157	6175	13598.4	0.000126019	0.101256	0.0945293	0.0320675	0.999931	0.194361	0.38363	0.812766	11326.8	13524.5	13778.8	11952.6	14170.2	12729	13455.1	11996	15460.5	12635.1	14210.3	13559.3	15874.8	14311	14111.2	12609.2	14812.2	14254.6
ABCC4	ENSG00000125257	10257	13475.1	3.70354e-05	0.277913	-0.152919	-0.380186	0.999931	0.0592043	0.434367	0.0378516	17393	15636.8	21808	18891.4	13163.3	11219.8	16463.2	10530.9	17589.7	16825.6	11988.9	7389.08	12080.3	9306.46	12116.2	11108.1	11511.7	7530.12
FADS1	ENSG00000149485	3992	13353.8	-6.82651e-05	-0.0136198	-0.181344	-0.186186	0.999931	0.913663	0.0845816	0.0657027	15449.9	15154.6	13568	14441.1	14918	14429.5	15307.4	15956.9	13207.6	15018.4	10795.4	10147.5	11463.9	11845.8	13531.7	13133.2	10820.3	11178.4
CLTC	ENSG00000141367	1213	13330.6	4.60043e-05	-0.0191115	0.0670534	0.0988051	0.999931	0.845384	0.475917	0.267871	12048.9	11844.8	14251.5	14932.9	13030.9	12724.9	13140.7	13005.7	13251.1	13432.7	13542	14404.8	13769.7	14085.5	13298.6	12897.4	13161.5	13126.8
TSC22D1	ENSG00000102804	8848	13330.4	0.000139488	0.249657	0.191396	0.0348978	0.999931	0.00851785	0.13023	0.83437	15543.8	16572.8	22581.6	16888.3	19229.6	14506.7	20996.8	16723.8	10458	9352.63	10275.8	11074.5	11397.8	9868.58	9173.72	7355.93	10883.2	7063.11
ACTR3	ENSG00000115091	10096	13268.2	1.9458e-05	0.0436466	-0.145135	-0.171574	0.999931	0.686178	0.224115	0.122864	13872	13279	16243.6	13410.7	12605.1	12464.6	12882.8	12052.7	14900.7	15074	12671.3	13119.4	12571.5	12212.9	14483.9	14449.9	11167.9	11365.6
RPS11	ENSG00000142534	6205	13191.2	3.94705e-05	-0.0127003	0.0194336	0.0505712	0.999931	0.917475	0.88902	0.695045	13385.7	14165.4	12651.8	12261	13100.4	13378.1	12259.7	13255.3	14228.2	12834.9	13082.7	14324.3	14559.7	13637.8	11429.2	11379.8	13859.3	13648.4
TRIM25	ENSG00000121060	7706	13136.9	8.77289e-07	-0.198868	-0.230906	0.00862599	0.999931	0.226849	0.30447	0.972865	18875.9	16437.6	24071.7	16446.4	21726.4	18859.4	18406	14526.5	9645.64	9931.94	3918.5	14643	6012.21	13602.9	9102	9630.34	2547.26	8080.76
CD63	ENSG00000135404	967	13117.1	-3.5116e-05	-0.0594214	0.0264429	0.0632929	0.999931	0.608174	0.886169	0.693784	14470	13937.3	17898.2	18456	12722.2	13572.6	12112.7	14464.9	12350.8	12380.5	11915.5	14323.2	13416.6	12812	9584.23	10827.7	10271.3	10592.2
MYL6	ENSG00000092841	4637	13093.8	-5.60546e-05	-0.00514334	-0.141324	-0.191231	0.999931	0.976693	0.451759	0.228953	15629.4	14590.6	19914.6	18934.8	12655.5	12316.4	12152.3	12099.5	13419.2	14559.9	10786.9	12125.9	12162.5	11137.7	11498.1	14542.1	8006.88	9156.37
RPL10	ENSG00000147403	6134	13037	2.04456e-05	0.00445184	-0.0021816	-0.0016129	0.999931	0.966832	0.984248	0.989968	12547.8	13762.5	13017.3	12784.3	13110.9	12758.8	12723.4	12894.2	14130.1	12840.5	12241.2	13045.4	13892.4	13485.3	12538	12432.6	13361.1	13100.3
CORO1C	ENSG00000110880	23603	12999.8	-2.31567e-05	0.280765	-0.499883	-1.04493	0.999931	0.0383484	0.00417303	1.04747e-07	20120.9	18542.6	18216.2	14772.2	11737.2	8835.08	13084.1	8670.77	17144.2	18932.5	9486.1	7028.58	10717.8	7791.15	15423.9	16566.1	9445.95	7481.27
ZC3HAV1	ENSG00000105939	56829	12969.5	5.83574e-05	0.0283335	-0.0653146	0.0134641	0.999931	0.857987	0.776312	0.954855	21662.2	17767.8	29543.5	19130.3	22624.7	16111.6	23370.5	12859.4	8941.61	7841.94	4824	10114.2	8261.29	9762.91	5998.17	5184.37	4195.22	5257.17
MOB1B	ENSG00000173542	92597	12945.6	-1.60708e-06	0.188912	-0.285588	-0.691181	0.999931	0.179458	0.141496	0.00349048	16930.7	17931.4	22961.8	18364.8	14268.3	10472.9	18254.5	10825.3	17557.2	18569.1	8164.56	7246.38	11561.2	8564.6	10393.9	9459.56	6011.4	5483.23
TMBIM6	ENSG00000139644	7009	12924.3	-3.73149e-05	-0.106866	-0.0442011	0.0601654	0.999931	0.111307	0.672881	0.563087	13722.8	13275.3	14490.3	14574.6	13309	14385.3	14053.3	15320.3	12058.1	12264.5	10714.5	13807.2	12027.8	12804.4	11650	12157	10658.6	11364.7
LCP1	ENSG00000136167	3936	12902.4	-2.37083e-05	-0.550613	-0.219513	0.120486	0.999931	0.0025237	0.250548	0.488885	12105.3	13452.6	7270.13	9104.79	11906.8	17045.7	13018.5	19118.1	11929.3	12651.2	9898.37	18544	7631.28	13779.4	14090.4	14062.7	9694.58	16940.7
DTX3L	ENSG00000163840	151636	12873.2	-1.0851e-05	-0.234361	-0.282083	-0.0379131	0.999931	0.207635	0.243445	0.87207	20589.4	16388.1	21943.2	18433.2	19296.3	18770.9	16933.6	14992.1	9265.04	11110.7	3245.49	15082.9	6125.68	13529.9	8180.95	10123.3	1173.81	6532.34
TKT	ENSG00000163931	7086	12791.9	-3.32345e-05	-0.295521	-0.169424	0.0775598	0.999931	0.0071976	0.242114	0.619432	13320	13280.3	8280.18	10432.6	10729.4	14201.1	10678.8	14632	12606.8	12810.7	13039.4	16988.3	11374.1	14873.1	12813.6	13827.9	12069	14296.8
PGK1	ENSG00000102144	5230	12765.3	-0.000267979	-0.036211	-0.109018	-0.140256	0.999931	0.66005	0.177047	0.0713182	11515.7	12563.8	11105.6	12636.6	12101.1	12153.9	11562	11544.4	14641.3	15789.4	12844.5	13302.9	12629	13009.2	13788.4	14010.3	12370.3	12207.7
SEC14L1	ENSG00000129657	6397	12703.9	-6.77485e-05	0.0133098	-0.507111	-0.849739	0.999931	0.938173	0.0110628	0.000344291	21211.4	18266.1	19839	19767.6	14331.2	12194	16390.8	13022.6	13907.4	17741.6	6484.39	8457.69	8677.91	8433.88	9260.54	12050.3	4249.75	4384.43
PTBP1	ENSG00000011304	5725	12651.6	0.000137854	-0.0139139	0.116223	0.182164	0.999931	0.904429	0.247079	0.0456728	11848.6	12465.8	12037.7	12664.8	13309	14387.3	11891.1	13174.8	11809.8	10308.2	12695.8	12135.6	12831.4	12560.4	12448.4	11713.6	15314.1	14132
MYLK	ENSG00000065534	4638	12605.3	-1.31191e-05	0.0460922	-0.637257	-0.959608	0.999931	0.759154	0.00929327	0.00116125	19552.1	16893.8	20030.3	20967.3	11285.7	10049	12954.1	9386.95	18237.4	19389.3	7926.42	7041.46	9496.76	7890.28	12441.8	14410.1	4474.35	4468.89
UBC	ENSG00000150991	7316	12536	-4.4044e-05	-0.00442034	0.262833	0.19977	0.999931	0.977818	0.0467004	0.114563	15697.2	12687.7	16916.1	16959.9	14813.2	15719.6	15853.6	14630	7665.82	9687.81	11064.6	10427.5	9381.59	9753.1	8310.24	9216.01	12985	13879.5
KPNB1	ENSG00000108424	3837	12510.9	4.31449e-05	0.0450438	0.303306	0.251194	0.999931	0.711083	0.0243525	0.0490669	10331.2	11005.5	10977.7	9319.76	14471.2	13841.1	12744.9	12477.5	9854.72	9597.57	14261.2	13379.1	12408.9	12735.8	13001.4	11076.1	17504.6	16207.9
H2AFZ	ENSG00000164032	3015	12485.3	1.77784e-05	0.0438972	0.414168	0.337138	0.999931	0.7179	0.00176691	0.00760702	9561.09	11595.6	11575.9	10484.7	14043.5	13710.4	12584.3	12905.2	9069.62	7559.94	14130.3	11693.6	12750.1	12139.9	12671.1	11545.7	18189.5	18525.6
COTL1	ENSG00000103187	23406	12445.8	-7.2399e-05	-0.00323913	-0.0876349	-0.164338	0.999931	0.985849	0.658484	0.298136	14855.1	13867.9	17368.2	19428.8	11378.1	12316.4	10557.8	11879.7	12130.7	14677.5	11274.5	10550.9	10964.2	10344.6	10514.7	12860.5	10354.5	8700.13
RPLP1	ENSG00000137818	6176	12440.4	2.20526e-05	-0.00741464	0.0139431	0.0292583	0.999931	0.950316	0.911632	0.814837	11470.8	13157.6	11853.7	11034.1	12587.9	12215.6	11805.1	12135.3	13170.9	11926.9	12125.4	12984.3	13216.7	12912.3	12677.7	11895	12940.6	13818.2
YWHAG	ENSG00000170027	7532	12432.7	3.23614e-05	0.425472	0.182397	-0.169804	0.999931	2.21578e-06	0.114111	0.128072	13096.7	11960.1	15283.5	12102.4	13724.4	10636.5	13684.6	9642.59	13543.8	13659.1	13838.5	10067	14915.4	10374	10562.9	10925.7	15246.6	10524.3
RHOA	ENSG00000067560	387	12410.2	-3.4045e-05	-0.0335225	0.00881258	0.0386867	0.999931	0.57435	0.9116	0.589005	12342.2	12598.5	13444.9	13316.3	12665.1	13408	13210.8	13645.2	12124.7	11957.5	11967.3	12114.1	11955.8	11958	11763.2	11825.2	11173.4	11913.7
ELF1	ENSG00000120690	1997	12316.8	-2.10533e-05	0.000557519	-0.437808	-0.483288	0.999931	0.997349	0.0112248	0.00662512	19146.2	15957.9	18264.9	16786.2	13082.3	12445	14902.6	10628.3	13331.3	15322.1	7196.93	9129.32	8629.64	9070.07	11492.4	12676.1	6102.9	7538.4
DYNC1H1	ENSG00000197102	1778	12310.5	-1.71401e-05	-0.0115498	0.222834	0.190115	0.999931	0.941274	0.132817	0.169597	11333.1	9753.5	16886.9	13246.8	15825.9	13891.5	14026.1	13015.6	9274.42	9662.83	11040.1	13929.5	10269	13109.4	11015.8	12587.8	10870.2	11850.8
CNST	ENSG00000162852	163882	12234.9	-6.99987e-06	0.0408863	-0.743066	-0.987848	0.999931	0.786273	0.00238084	0.000383942	21235.4	17086	19910.9	18110.8	11871.5	10516.1	15518.9	10608.4	17188.6	17506.4	6096.59	6773.23	8547.5	7900.09	10805.4	12773.2	3617.56	4161.69
SON	ENSG00000159140	6651	12171.3	8.72606e-05	0.00446331	0.0680983	0.0794916	0.999931	0.963666	0.360226	0.291345	12213.8	11961.3	13192.7	12182.8	13150	13160	13788.7	13649.2	11578.5	11503.9	11536.2	11841.6	11485	12417.7	11163	10988.8	11860.1	11410.3
CFLAR	ENSG00000003402	8837	12143	-1.19314e-05	-0.0936645	-0.0695828	0.0340182	0.999931	0.450632	0.732697	0.867721	18145.4	15082.7	21670.3	19091.2	18272.2	17950	19078.9	16621.4	8386.92	9021.49	5805.74	11923.2	8080.92	9729.14	5154.5	5902.4	3823.67	4834.88
EIF3A	ENSG00000107581	8661	12070.8	6.1679e-05	0.0688534	0.297547	0.228157	0.999931	0.507875	0.0117884	0.046226	10066.2	11285.7	10466	10873.4	13451.9	12828.8	12583.2	12517.3	10442.7	9537.14	13971.2	11421	13252.3	12215.1	11675.5	9960.24	16344.6	14382.9
RPL37A	ENSG00000197756	6168	12059.2	0.000119339	-0.0143805	0.0276184	0.0913352	0.999931	0.901073	0.827033	0.390488	12196.1	12495.6	11756.2	11508.6	11794.4	12485.2	11089.3	11919.4	12606.8	11295.2	12223.3	12892	13519.9	12227.1	10943.2	10488.1	12666.1	12958.7
CD84	ENSG00000066294	8832	12050.9	1.16546e-05	-0.0186456	-0.695761	-0.590274	0.999931	0.913474	0.00408401	0.0166312	16131.3	15919.5	18396.5	18325.7	9180.39	8861.82	11341.5	10342.9	18786.1	18101	7027.51	9186.19	8091.08	10050.5	13564.8	12871.2	5686.06	5051.82
CCNG1	ENSG00000113328	900	12025.2	-1.76544e-05	-0.116842	0.0137482	0.118898	0.999931	0.327786	0.952515	0.463105	10978.2	10556.8	16163.2	18652.5	12205.9	13564.3	13286.6	17221.2	11502.6	12378.1	9501.16	13454.2	12818.7	13813.2	8339.49	8589.19	6736.94	6690.5
OGT	ENSG00000147162	8473	12005.9	0.000109898	-0.0595443	-0.624575	-0.374537	0.999931	0.600898	1.76054e-06	0.00253784	19702.4	18264.9	15351.7	14171.8	11835.3	11684.8	11719.2	12438.7	15399.1	13620.5	7905.71	11737.5	10412.1	11045.1	9799.4	9244.15	5835.79	5938.64
WIPF1	ENSG00000115935	7456	11969.1	-3.21676e-05	0.0157696	-0.371209	-0.523984	0.999931	0.926592	0.0591861	0.0156513	18090.1	16484.8	21351.1	19255.1	13460.5	12603.5	14056.7	9788.81	12514.7	14134.5	6719.71	8216.28	7908.18	8284.64	10186.3	11944.5	4908.75	5535.39
SRGN	ENSG00000122862	5552	11916.9	-2.99924e-05	-0.856869	-1.19435	-0.25932	0.999931	3.51257e-07	4.32951e-09	0.109262	22115.1	19634.7	10082.2	10532.5	8170.62	13489.2	9353.4	14024.2	12452.4	14468.1	4880.47	13933.8	4732.71	10041.8	13195.8	15170.8	4829.27	13396.7
MCL1	ENSG00000143384	4170	11914.3	3.27384e-05	0.0447051	0.027449	0.00867282	0.999931	0.742379	0.902483	0.969966	18962.5	13176.2	20537.2	12634.4	17774	13852.4	18450.1	13769.6	8075.44	9527.47	7478.37	11680.7	9274.9	9937.21	7309.91	7731.44	6757.28	7527.64
ZEB2	ENSG00000169554	9839	11904.7	4.88316e-07	0.037599	-0.141703	-0.16968	0.999931	0.763965	0.343789	0.207355	13468.2	13675.7	15596.6	13872.1	11014.2	11291.8	11039.5	10821.3	14283.7	13864.6	10453.7	9384.67	11574.8	11446	10764.8	10950.9	10545.8	10237
HMGA1	ENSG00000137309	3159	11882	-2.79952e-06	-0.0739436	0.143686	0.21767	0.999931	0.234793	0.0427941	0.000818011	10091.2	11124.5	11292	12228.4	12639.4	12915.2	11545	12641.6	10679.1	9588.71	11574.8	12040.1	11475.7	12231.4	12207.7	12347.2	13133.8	14119.6
PDIA6	ENSG00000143870	10130	11789.6	-0.000181829	-0.178155	-0.0360859	0.0886223	0.999931	0.0033573	0.731712	0.340902	11680.6	11836.1	10729.1	11654	10354	12713.5	9999.13	11894.6	10522.1	11480.5	11828.9	12623.8	10690.7	12015.7	12318.1	12840.1	12029.3	15002.3
PRKDC	ENSG00000253729	5591	11781.1	4.99978e-05	0.0549104	0.227658	0.175585	0.999931	0.650422	0.112497	0.199278	7913.31	9612.18	8231.44	8857.24	12272.6	11360.7	11147	10638.3	10661.1	9098.03	13332.1	9964.04	11950.8	12336	15688.1	13105	18650.7	17240.4
SLC25A5	ENSG00000005022	292	11733.5	4.21299e-05	0.0340674	0.26833	0.230497	0.999931	0.774595	0.0261608	0.0459317	8702.24	10693.1	11050.8	11447.8	12118.3	12024.3	11441	12140.3	12146	10898	13885.6	11788	13064.3	12425.3	10393	8575.61	14879.7	13529.2
EIF4A1	ENSG00000161960	1973	11712.6	4.10447e-05	0.135411	0.261852	0.11166	0.999931	0.12501	0.0209133	0.370358	10019.2	10638.6	10065.1	9151.47	13101.4	11141.6	11693.2	11128.7	10801.1	10087.4	13374.5	10950	13229.4	11629	11915.2	11122.7	16520.3	14257.9
NID1	ENSG00000116962	4811	11712.4	-8.40414e-05	-0.530205	-0.768193	-0.344643	0.999931	0.0063512	0.00111573	0.0767219	18163.2	13616.2	14009.1	17187.9	8881.27	13249.5	9930.14	15914.1	11467.6	16647.5	4958.6	11487.6	7062.23	10667.1	10733.7	16401.2	3516.82	6928.97
ZYX	ENSG00000159840	7791	11702.9	-1.81866e-05	0.0495789	-0.320407	-0.420302	0.999931	0.694673	0.0325111	0.00466989	15138.9	12696.4	15306.6	13780.9	11454.3	10515.1	12096.9	10833.2	14757.3	15260.1	8856.39	9746.24	10888.9	9906.7	11233.8	13214.7	7759.18	7207.19
PDIA3	ENSG00000167004	2923	11699	-0.000106639	-0.115882	0.0308358	0.124525	0.999931	0.0409319	0.740552	0.0967253	11437.4	12022	12087.6	12043.8	11154.2	12648.7	10743.2	12143.3	10397.5	10910.1	11406.3	12401.7	11343.6	12117	11628.3	11215.8	11377.7	13503.5
NUCKS1	ENSG00000069275	64710	11613	-0.000105695	0.0395577	0.269421	0.139054	0.999931	0.711468	0.0102564	0.215858	8270.21	9985.31	9683.77	10427.2	11201.8	11963.6	11446.6	10720.8	9471.55	10230.9	13192.8	10272	12056.6	11357.7	14418.8	12920.7	15711.5	15702.8
SLC2A3	ENSG00000059804	6515	11576.2	-2.28363e-05	0.198032	-0.649516	-1.36607	0.999931	0.204408	0.00991457	8.57544e-06	21507.8	17157.9	21888.4	16711.3	12677.5	9122.1	16473.3	9339.2	14600.3	18477.3	5146.85	4733.64	8388.31	4999.1	10004.2	11233.3	3055.61	2855.88
CAP1	ENSG00000131236	10487	11571.4	-0.000132489	-0.0458978	-0.122037	-0.139648	0.999931	0.675871	0.341042	0.245414	12124.1	11375	13332.8	13389	11040.9	11790.7	11975.9	11825	12216.8	13889.6	10288.1	11053	10351.2	10655.1	11005.4	12660.6	8961.64	10351.2
GNAI2	ENSG00000114353	2771	11409.2	-0.000123141	-0.100529	0.00785503	0.0713659	0.999931	0.156726	0.951747	0.492127	11513.6	11179.1	12394.7	14081.7	11633.4	12939.9	11715.8	12649.6	10987.1	11164.7	10494.2	12443.5	10713.6	10623.5	9739	10935.4	9862.79	10294.1
DNAJA1	ENSG00000086061	3301	11409	6.37978e-05	0.059235	0.533059	0.565258	0.999931	0.652984	0.00249695	0.00222286	12662.5	10751.4	16543.3	10478.2	18431.3	15210.4	15815.2	12293.5	6609.35	6182.18	9756.24	13373.7	12555.4	12143.2	5817.92	5539.51	10572.6	10626.1
RPS18	ENSG00000231500	6222	11384.6	4.95026e-05	-0.0181802	0.0555754	0.0971133	0.999931	0.880864	0.671231	0.408023	10695.4	11903	10554.9	10174.2	11789.6	12127.1	11610.6	11678.7	11875.5	10848	10635.4	12228.9	12730.7	12582.2	10426	9514.87	11849	11698.4
MKI67	ENSG00000148773	4288	11286.6	-4.32849e-05	-0.154841	0.14109	0.238635	0.999931	0.206193	0.44513	0.125622	6232.14	8621.71	6740.13	9195.98	10409.3	12335	9725.46	13189.7	8869.07	8206.11	11707.5	12305.1	10165.7	13395.9	16547.8	16285.7	14091.3	15134.8
MACF1	ENSG00000127603	23499	11251.2	-2.68824e-05	-0.00658274	-0.107948	-0.113687	0.999931	0.969616	0.568946	0.488556	10870.8	10550.6	15450.4	14571.3	11197.1	10495.5	12531.1	10967.5	11809.8	12255.6	9127.48	10140	9798.21	10615.9	12144.5	13335	7610.37	9051.21
TOP1	ENSG00000198900	7150	11161	-1.37972e-05	0.155266	0.0148229	-0.16616	0.999931	0.166818	0.946117	0.256966	10269.7	11040.2	15963.3	12953.6	12328.8	10049	11833.4	8345.5	12377.3	12357.9	11001.5	9335.32	11339.4	10009.1	11706.6	11567.1	9318.4	9102.55
RPS9	ENSG00000170889	6203	11159.9	-7.21519e-05	0.00927951	0.132235	0.0877143	0.999931	0.936118	0.143825	0.376479	10018.2	11476.6	10673.1	10387	11745.8	11322.6	10675.4	11172.4	11056.3	10548.3	11221.8	11855.6	12542.7	12081.1	10302.4	9965.09	12176.2	11657.9
DDX58	ENSG00000107201	23586	11111.2	-1.63091e-05	-0.277592	-0.189667	0.00146625	0.999931	0.17705	0.43112	0.995866	17572.5	13571.6	24172.9	16942.5	18309.3	18920.1	14239.9	14814	5366.84	7538.18	1341.31	16560.2	3308.41	11925.3	4744.93	6842.63	345.674	3485.19
ILF3	ENSG00000129351	3609	11066.7	7.57023e-05	0.028887	0.234751	0.229992	0.999931	0.812281	0.0486954	0.0414416	10388.6	11128.3	10323.4	9989.64	12223.1	12360.7	11766.7	11896.6	9096.92	7762.98	11253.8	10329.9	11352.9	10648.6	10478.9	9811.78	14391.7	13995.4
MYL12A	ENSG00000101608	10627	11064.1	-2.81722e-05	-0.00706973	-0.374099	-0.412254	0.999931	0.968509	0.0444475	0.0281532	16285.8	13678.2	18330.7	16616.8	11090.4	10978	12779.9	10827.3	12572.7	14145	6528.63	8650.81	8191.01	8207.29	9014.24	10650.1	4961.44	5644.69
CCND3	ENSG00000112576	896	11062.1	0.000102667	0.451711	-0.219751	-0.573836	0.999931	0.000311491	0.138729	0.000170671	16257.6	14224.9	14882.6	12236	11923	9197.2	11806.3	7980.45	14659.2	13235.3	10574.2	6876.23	10816.1	7215.97	10207.1	9489.64	10766.7	6769.99
GANAB	ENSG00000089597	23193	11035.8	-5.4855e-05	-0.085918	0.0265366	0.102699	0.999931	0.16894	0.784687	0.20162	10290.5	10799.8	10355.1	10735.5	11488.6	12115.8	11277	12395.9	10383.8	10518.5	10379.4	11233.3	10461.3	11737.9	11184.8	10896.6	10943.3	11446.7
HDLBP	ENSG00000115677	3069	11033.7	7.44317e-05	-0.0204132	0.0575984	0.0948127	0.999931	0.807535	0.479881	0.217402	10398	10432.8	10262.5	10591.1	10988.5	11284.6	10372.3	11086.9	11057.1	10571.7	11630.3	10693.6	11047.2	11155.1	10970.5	10997.5	12224.3	12841.9
STAG2	ENSG00000101972	10735	10996.7	1.52668e-05	-0.0357395	-0.0884521	-0.0385618	0.999931	0.689232	0.34869	0.739994	12214.9	11785.3	12014.5	11506.4	11014.2	12149.8	11810.8	11510.6	11226.9	12407.1	10460.3	10634.6	9678.82	10675.8	9968.32	9138.39	9629.88	10113.6
TRIP12	ENSG00000153827	9320	10961.8	3.13882e-05	-0.0113293	-0.0901284	-0.0518534	0.999931	0.931449	0.469044	0.708652	12361	10923.7	13794.6	12909.1	11907.7	11558.2	11545	11067	11092.1	11445.1	9542.57	10972.6	9755.88	10284.7	10029.7	10396.9	8756.45	8970.9
CITED2	ENSG00000164442	10370	10919.9	-2.13667e-05	0.0513491	-0.0749826	-0.153722	0.999931	0.698594	0.706188	0.32914	11132.7	11527.4	15980.4	15227.1	10164.4	10487.3	10469.6	9150.21	12589.8	12620.6	10459.4	9229.1	11022.7	10370.8	10000.4	10612.3	8286	7228.72
GP1BA	ENSG00000185245	2811	10912.3	-4.86888e-06	-0.0377446	-0.701281	-0.637247	0.999931	0.796566	0.00109104	0.0041668	18135	15603.4	16380	16535.4	11403.8	12029.4	11158.3	11449	13631.7	13817.1	5121.44	7745.28	8385.77	8010.12	9160.51	10275.6	3758.05	3822.19
SRSF6	ENSG00000124193	6431	10892.8	9.73415e-05	0.123615	0.163365	0.0539381	0.999931	0.0487173	0.041922	0.599169	10338.5	10726.6	12760.2	11110.1	11970.6	10971.8	12517.6	10557.7	10942.8	9981.89	10560.1	10107.8	12523.2	11195.4	9570.08	9431.42	10725.1	10078.8
UBB	ENSG00000170315	7314	10831.1	-5.92561e-06	-0.0205328	0.194172	0.196123	0.999931	0.874085	0.111478	0.088968	10869.7	10736.5	10204	10803.9	10831.3	12193	10056.8	11308.7	8826.4	8749.97	11847.7	11012.3	10538.3	10489.5	9455.89	9806.93	14031.2	13198
SLC44A1	ENSG00000070214	23446	10797.5	-5.78533e-05	0.0211366	-0.079807	-0.174758	0.999931	0.893056	0.695399	0.274478	11384.2	10913.8	16231.4	16232.5	10496.9	10802.1	12198.7	10782.5	11657	13397.3	9052.17	8967.32	10457.9	9170.29	8861.36	10388.1	6571.5	6790.69
SSFA2	ENSG00000138434	6744	10788.7	2.56818e-05	-0.110747	0.377226	0.607768	0.999931	0.274442	0.00368236	9.04915e-06	8188.81	8316.76	14542.7	15810.1	13506.2	15155.8	13518.4	15111.4	8475.67	8411.57	9834.37	13322.2	12717.9	13167.2	5820.75	5482.26	6080.72	6734.38
SF3B1	ENSG00000115524	23451	10773.3	0.00022776	-0.0993315	-0.106677	0.0386657	0.999931	0.0330744	0.0722922	0.61764	11247.5	10717.9	11134.9	11563.9	10448.3	11461.5	10943.4	11659.8	10798.5	10570.9	9924.73	10486.5	9192.76	10516.7	11093.2	10894.7	10201.1	11063.3
RPL7A	ENSG00000148303	6130	10758.6	-6.22478e-05	0.0508275	0.143123	0.0422786	0.999931	0.606107	0.187025	0.759343	8627.11	11052.6	10055.4	10063.5	11180.9	10446.1	11177.5	10366.7	11330.2	10361.4	10602.4	10798.8	12330.1	11949.3	10614.8	9819.55	12196.6	10682.4
STXBP5	ENSG00000164506	134957	10753.7	4.41727e-05	-0.0218463	0.312151	0.356516	0.999931	0.857231	0.00319853	0.000431264	7627.38	8935.34	11351.7	12098.1	11703.9	12336	10406.2	11402.2	10419.6	9380.83	12638.4	13269.7	12950	13794.7	8600.9	7736.29	10400.7	8515.48
NACA	ENSG00000196531	4666	10747.6	6.14487e-06	0.000875398	0.0341727	0.0332656	0.999931	0.994	0.744423	0.771174	10307.2	11263.4	10855.9	10113.4	11226.6	11095.3	11228.4	11187.3	10905.2	10612	9909.67	10392.1	11289.4	11045.1	10377.9	9696.32	10676.1	11276.1
CAVIN2	ENSG00000168497	8436	10726.2	-1.17761e-05	0.011032	-0.721282	-0.947282	0.999931	0.953367	0.00938545	0.00408062	15579.3	13178.6	18194.2	17397.5	9087.99	8427.68	10223	7177.73	16683.4	18611.8	4897.42	5555.49	7363.69	7037.31	12035	13586.3	3489.09	4545.89
MBNL1	ENSG00000152601	4154	10715.5	-2.44675e-05	-0.0180666	-0.127618	-0.114452	0.999931	0.911512	0.51598	0.502951	13129	11808.8	19207.9	16037.1	12737.5	11593.2	13893.8	12035.8	9823.14	10882.7	6458.04	9498.4	7750.67	8543.91	8340.44	9230.57	5334.84	6573.74
LDHA	ENSG00000134333	3939	10709.4	-0.000118391	0.0558735	-0.259494	-0.466469	0.999931	0.62711	0.046757	0.000281572	8555.1	11549.7	7091.03	8520.67	8953.67	8146.83	8020.11	7834.23	13351.8	14397.2	11264.2	7870.81	9102.15	9297.75	17538.7	16041.2	13313.1	11920.3
CD47	ENSG00000196776	961	10700.7	-4.24707e-06	0.0544467	-1.091	-1.31595	0.999931	0.710869	5.78288e-05	3.05452e-06	17386.7	16923.6	15555.2	13165.3	8999.39	7405.09	9527.55	7026.53	17839.7	18770.5	4646.1	5080.19	6892.88	6580.87	14188.6	14215.1	4181.36	4227.1
G3BP2	ENSG00000138757	9908	10678	7.10931e-06	0.269847	-0.00260889	-0.248585	0.999931	0.0101894	0.989003	0.0470724	13492.2	12543.9	16386.1	13196.8	12254.5	9923.52	12974.4	8983.1	10207.2	10661.1	9411.74	7450.23	10879.6	8275.92	9496.47	9573.09	8817.45	7677.51
ADD3	ENSG00000148700	120	10653.8	-3.89942e-05	0.0616327	-0.0420599	-0.162061	0.999931	0.637795	0.844523	0.303793	11819.4	11968.7	17552.1	16182.5	12296.4	10789.7	13334.1	10948.6	10324.1	10858.5	9344.91	8955.51	9755.88	8951.33	8294.19	9205.34	5623.21	5563.55
EIF1	ENSG00000173812	10209	10635.7	0.000106419	0.168975	0.134374	0.00834334	0.999931	0.0427871	0.258904	0.96332	14490.9	11769.2	14543.9	11210	12431.7	11030.5	13915.3	11634	8720.59	9218.89	10187.3	9257	10288.5	8635.41	7539.23	7610.15	9954.3	9005.67
RPL15	ENSG00000174748	6138	10607.2	0.000189458	0.0963516	0.050349	0.0220998	0.999931	0.216769	0.672288	0.875146	9914.86	11066.3	11807.4	10868	11017	10283.6	11430.8	10573.6	11749.2	9968.19	10176	9715.13	12143.8	10796.7	10232.6	8873.49	10794.5	9518.22
RPL19	ENSG00000108298	6143	10539	-1.16465e-05	0.00815758	0.106096	0.0859178	0.999931	0.945336	0.266376	0.395612	9244.89	10471.3	9658.18	9638.96	10653.1	10512	10581.5	10637.3	10870.2	9969	10241.9	10932.9	11777.2	11183.4	10175.9	9877.77	11877.7	11398.7
HELZ2	ENSG00000130589	85441	10489.8	-1.24102e-05	-0.24329	-0.237823	-0.0236571	0.999931	0.21273	0.327596	0.926961	19083.6	13905.1	20934.4	14907.9	19090.5	17420.2	15211.3	14098.8	5982.98	7426.19	1394.02	13123.7	3315.19	9681.2	3990.91	5632.66	348.447	3269.07
YBX1	ENSG00000065978	4904	10434.5	-8.0399e-05	-0.0476809	0.240548	0.242435	0.999931	0.622489	0.0124542	0.00826053	8684.5	9939.45	9098.94	9931.01	10324.5	11523.3	9895.09	10930.7	8594.29	8393.84	11054.3	10822.4	10548.5	10788	10369.4	10080.6	13544.1	13299
CMPK2	ENSG00000134326	129607	10376.4	-4.96384e-05	-0.167438	-0.0531649	0.00481556	0.999931	0.27877	0.833115	0.984132	15559.5	12939.4	22090.6	16281.3	17340.5	16794.7	14552	12428.7	4988.8	6617.26	3771.66	11716.1	4175.52	9445.9	4571.29	7090.06	2523.23	3889.26
EEF1G	ENSG00000254772	1937	10370.2	7.17757e-05	0.0627802	0.0594443	0.0141095	0.999931	0.454227	0.588504	0.920396	9187.5	10720.4	10316.1	9597.7	10484.5	9795.95	10381.4	9366.06	11347.3	10205.9	10150.6	10548.8	11848.3	11070.1	10547.8	9341.18	11223.3	10530.9
NABP1	ENSG00000173559	64859	10318.4	2.35374e-05	-0.0354431	-0.155958	-0.0393441	0.999931	0.812371	0.43834	0.850643	13524.5	12765.8	18916.7	12420.6	15924	12941.9	14979.5	15636.6	9306	8459.91	5767.15	11034.8	7577.93	8321.67	5768.85	5659.82	2827.32	3898.37
MPIG6B	ENSG00000204420	80739	10292.7	-1.80901e-05	0.0849758	-0.145312	-0.299258	0.999931	0.537208	0.486188	0.107605	14831.1	11983.6	20866.2	19019.5	13671	11411.1	16011.9	11698.6	9626.87	10715.9	5498.89	5433.18	7902.25	6589.58	5862.27	6841.66	3874.5	3429.71
UBR4	ENSG00000127481	23352	10290.8	1.06063e-05	-0.0575437	-0.387807	-0.28146	0.999931	0.565262	0.00016993	0.00464643	13670.6	11879.5	11751.4	11986.3	10084.4	9751.71	10149.5	11009.3	11692	12053.4	8464.82	9134.69	8323.11	9357.66	10200.5	11047	7022.54	7655.15
TMEM164	ENSG00000157600	84187	10232.5	7.51478e-05	-0.0017841	-0.954717	-0.840459	0.999931	0.991176	1.30343e-08	1.39308e-06	20382.8	16852.9	13739.8	13896	9711.95	10227	10406.2	8339.53	12706.7	11608.6	6106.95	5794.74	5695.51	5915.26	11251.8	11156.6	4753.48	5639.72
SRSF3	ENSG00000112081	6428	10154.8	6.44639e-05	0.0821767	0.274991	0.19206	0.999931	0.373307	0.0103988	0.0734029	8414.22	9191.94	9369.42	8260.1	11372.4	10863.8	10980.7	9949.95	9177.14	8457.49	11038.2	9829.93	11252.2	10523.3	10037.2	8979.26	12857.4	12232.5
SRSF1	ENSG00000136450	6426	10133.1	8.10489e-05	0.153409	0.380662	0.232572	0.999931	0.144791	0.00637669	0.0803022	7063.85	8744.43	8701.74	7287.3	11324.7	9836.07	9964.07	8814	9023.53	6962.91	12852.1	9514.5	12563	11032	11240.4	8997.69	15211.5	13261.8
TMBIM1	ENSG00000135926	64114	10126.2	9.7989e-06	0.16166	-0.161336	-0.336768	0.999931	0.129505	0.289917	0.0129293	12862.9	12122.5	15896.3	12149.1	11078	9329.92	11894.5	9128.33	11681.8	11333.9	9134.06	8797.8	9468.81	7945.84	8539.56	8989.93	6288.68	5630.62
SOD2	ENSG00000112096	6648	10086.6	-2.88193e-05	-0.953529	-0.0746105	0.439591	0.999931	0.000300072	0.756426	0.069501	12273.3	10022.5	11415.1	11004.8	14242.6	19642.3	10992	23420.1	4935.04	6227.3	3198.43	20478.5	5474.5	11085.4	3819.16	5172.73	2330.99	5823.55
TAGLN2	ENSG00000158710	8407	10086.4	-6.73217e-05	0.119449	-0.294712	-0.491381	0.999931	0.131501	0.0022455	2.03065e-07	12153.3	11520	10397.7	10015.7	8807.92	7912.27	9440.48	7866.06	11856.7	12254	9090.77	8155.13	9555.19	8647.39	12064.3	13326.3	9875.73	8615.67
XPNPEP1	ENSG00000108039	7511	10048.7	-9.69329e-06	0.113013	-0.490392	-0.888847	0.999931	0.397438	0.0164316	0.000351083	17811.5	14987.3	17733.7	15331.3	10092	7920.5	11131.1	7609.43	12576.1	13511.7	6141.77	5758.27	7034.29	6272.57	8453.68	9612.87	4908.75	3990.28
CD226	ENSG00000150637	10666	10024	2.74434e-05	0.292083	-0.463945	-0.964506	0.999931	0.068161	0.0246971	0.000183205	15777.6	13139	17571.6	13123	10195.9	7852.6	12184	7178.72	14777.8	13958.9	6523.93	4830.21	9237.64	6229	9762.59	9650.71	4831.11	3607.73
PRPF8	ENSG00000174231	10594	10012.9	2.98441e-05	0.0621773	0.102258	0.0383996	0.999931	0.520447	0.396389	0.790421	8084.45	9296.07	8270.43	8457.7	10030.1	9745.54	9716.41	9327.27	10178.1	9126.23	11003.4	8703.38	9581.44	9705.17	11946.3	11149.8	13562.6	12348.4
HLA-A	ENSG00000206503	3105	10012.5	-6.08101e-05	-0.165969	-0.835321	-0.795284	0.999931	0.270932	0.00234227	0.00655973	22232	15884.8	18680.4	17520.1	9766.25	11017.1	9891.69	12155.2	9395.6	12827.6	3086.42	7757.08	4414.32	5922.89	5608.42	9397.46	1813.4	2854.23
MFAP3L	ENSG00000198948	9848	9984.67	2.30767e-05	0.28175	-0.551265	-1.11919	0.999931	0.102839	0.0211581	0.000268483	17055.9	14873.2	19159.2	15743.9	10096.8	7799.11	11761	6334.23	14788.9	12688.3	5998.7	3524.48	7741.36	4771.43	9923.02	10045.6	4402.26	3016.52
UBA1	ENSG00000130985	7317	9983.85	7.96403e-05	-0.0327175	0.0868301	0.138074	0.999931	0.673804	0.256649	0.0528105	9159.32	8944.02	8796.78	9658.5	9935.82	10391.6	9893.96	10284.2	9558.6	9139.93	10164.8	10200.1	9653.41	9997.12	10242.9	10500.7	11868.4	11319.2
PCBP2	ENSG00000197111	5094	9974.86	0.000478456	-0.0372499	0.00739965	0.116772	0.999931	0.515351	0.926043	0.0328668	10343.8	10010.1	10779.1	10455.4	10206.4	11068.5	10296.5	10709.9	9441.68	8740.3	9187.72	9181.9	9086.91	9802.12	9861.68	9427.54	10438.6	10509.4
GLUL	ENSG00000135821	2752	9968.09	6.51956e-07	-0.0222125	-0.514852	-0.473982	0.999931	0.868306	4.18988e-05	0.000158017	15859	14195.1	10457.4	8656.39	9810.07	9099.47	10745.5	9526.21	10604	12017.1	7704.28	10076.7	6841.22	7869.59	10752.5	10676.3	6882.05	7652.67
SLC25A3	ENSG00000075415	5250	9950.98	0.000217916	0.085146	0.168694	0.148425	0.999931	0.263319	0.0628641	0.104666	8370.39	9296.07	9819.01	8557.59	9990.12	9589.17	9887.17	9485.42	9811.19	8644.42	10945.1	9821.35	11048.9	9872.93	10858.2	8955	12210.4	11955.1
SLC25A6	ENSG00000169100	293	9893.73	4.5221e-05	-0.0253814	0.108928	0.150899	0.999931	0.816507	0.317153	0.134309	7964.45	9713.83	8596.96	9621.58	9000.35	9342.26	8896.53	9562.02	10550.2	9085.14	11171	10797.7	11446.9	11200.9	9898.49	8803.63	11298.2	11137
CD46	ENSG00000117335	4179	9865.7	5.36826e-05	0.0434695	-0.154007	-0.114772	0.999931	0.74774	0.384075	0.479878	11412.4	11361.3	15767.2	14027.4	11242.8	10606.6	10765.9	9918.12	12261.2	10570.9	7051.98	8203.41	10231.8	9382.72	7230.64	6781.5	5772.94	4993.86
RCC2	ENSG00000179051	55920	9849.53	-0.000133876	-0.202386	0.31709	0.461025	0.999931	0.0218404	0.00512636	3.78705e-05	7203.69	8598.16	8023.1	10847.4	10440.7	12805.1	9018.66	12218.8	7729.82	7705.77	9644.23	11971.4	10960	11999.4	8097.9	8552.32	10792.6	10682.4
SPN	ENSG00000197471	6693	9831.34	3.50816e-05	-0.235366	-0.238106	0.0185624	0.999931	0.000247691	0.00407897	0.888028	9578.83	10830.8	7950	9644.38	8703.13	10161.2	7962.43	9443.65	10802	10581.3	8732.14	11217.2	9686.44	11633.3	11011.1	9588.61	8967.19	10470.5
ATP2A2	ENSG00000174437	488	9815.09	7.90824e-05	0.252925	0.201746	-0.003123	0.999931	0.0058264	0.0956085	0.986248	10205	9501.85	11578.4	9506.5	10470.2	8101.56	10047.8	7909.83	9524.46	9387.28	12308	8555.32	11076	9116.91	8796.24	8316.54	11475.6	10794.2
MATR3	ENSG00000280987	9782	9798.46	-8.37848e-06	0.0413459	0.109183	0.052515	0.999931	0.656665	0.264622	0.653729	9012.18	9610.94	10083.4	9743.18	10303.5	10846.3	10807.7	10447.3	9176.29	9195.52	9094.53	7952.35	9864.26	9249.81	9989.08	9430.45	10898	10667.5
MATR3	ENSG00000015479	9782	9789.01	-1.51106e-05	0.0356556	0.0989395	0.0470633	0.999931	0.703919	0.313355	0.689217	9026.79	9629.54	10061.5	9750.78	10218.7	10820.6	10718.4	10390.6	9201.03	9274.48	9083.24	7990.97	9799.91	9256.35	10024.9	9459.56	10823.1	10671.7
WNK1	ENSG00000060237	65125	9784.82	-6.82889e-05	-0.0707598	-0.201237	-0.163532	0.999931	0.573639	0.229832	0.286136	11048.2	10213.4	12710.2	15162	9528.1	9812.41	9716.41	10490.1	9944.32	12265.3	7345.65	8723.77	7802.33	8236.7	9205.81	10283.4	6636.2	7002.66
ADAM10	ENSG00000137845	102	9774.71	1.46653e-05	0.037013	-0.213316	-0.211183	0.999931	0.790762	0.215106	0.172601	11629.4	10779.9	15483.3	13830.9	9998.69	9724.96	11340.3	9691.33	11418.1	11623.9	7432.25	7222.78	8152.05	7623.39	8892.5	8673.61	5950.4	6476.86
RPL13	ENSG00000167526	6137	9774.41	0.000162117	0.00180163	0.0598037	0.11042	0.999931	0.987999	0.55936	0.2324	9124.88	10016.3	9912.82	9364.27	9989.17	10120	9221.09	10078.3	10197.8	8832.95	9719.53	10318.1	10739.8	10340.3	9321.89	8518.36	10420.1	9703.7
RPL23	ENSG00000125691	9349	9757.26	0.000124926	0.00780398	0.0573286	0.107151	0.999931	0.953982	0.658314	0.349668	8575.97	10114.2	9017.31	8728.04	9978.69	9518.18	9592.01	9598.82	10270.3	9031.16	10086.6	10028.4	10518.8	10526.6	10162.7	8165.17	10672.4	11045.1
NPM1	ENSG00000181163	4869	9711.31	3.80158e-05	0.129147	0.271632	0.121103	0.999931	0.236332	0.0672402	0.420576	7489.63	9421.28	8056	6995.25	10456.9	9300.08	9837.41	8433.04	9037.19	7670.32	11392.2	8559.61	11101.4	9682.29	10623.3	8372.81	14800.2	13574.8
TGOLN2	ENSG00000152291	10618	9704.59	-2.31895e-06	-0.0838666	-0.245043	-0.12152	0.999931	0.395381	0.0410734	0.340791	12162.7	10923.7	11806.2	11757.2	10135.9	10684.8	10957	10679.1	10419.6	10624	7020.92	9796.67	8862.51	9754.19	7994.1	8645.47	5900.49	6558.01
RBM39	ENSG00000131051	9584	9696.35	0.000340891	-0.0414705	-0.0422019	0.069213	0.999931	0.524266	0.579788	0.344674	10864.5	9780.77	10950.9	10957	10069.2	10429.7	10454.9	10721.8	9623.45	9389.7	8680.37	9346.05	9251.19	9558.11	8509.36	8337.88	8657.56	8951.85
JAK1	ENSG00000162434	3716	9688.14	-5.75164e-05	-0.139511	-0.155018	-0.0434049	0.999931	0.22351	0.361287	0.818465	10075.6	10051	12667.6	14184.8	9428.07	11517.1	10287.5	11615.1	9498.01	10399.2	7468.02	10960.8	7897.17	9162.67	8285.7	9275.2	5677.74	5935.33
HSPD1	ENSG00000144381	3329	9680.37	3.29321e-05	0.19499	0.438537	0.184692	0.999931	0.114002	0.00873348	0.230256	6233.18	8050.23	7077.63	5896.5	10807.5	8880.34	9914.31	7680.05	8093.36	6839.64	12382.4	8686.22	11165.8	9455.71	11419.7	8525.15	18111.8	15027.1
APOL6	ENSG00000221963	80830	9666.45	-9.1974e-06	-0.306091	-0.143743	0.066317	0.999931	0.15293	0.552905	0.780179	19692	13399.3	20436.1	12484.6	21281.5	19280.2	18149.3	12963.9	2703.48	3529.8	904.558	11834.1	1536.08	7373.92	2346.04	3292.27	289.294	2499.83
HEXIM1	ENSG00000186834	10614	9643.84	7.21138e-05	0.247558	-0.682202	-0.957517	0.999931	0.0234664	1.98099e-06	9.41062e-11	14872.8	13704.2	11530.8	9540.16	8582.15	7316.61	9879.25	7107.11	15340.2	13813	7271.29	5412.79	8652.51	6629.89	11000.7	10884.9	6516.04	5534.56
ATP5A1	ENSG00000152234	498	9610.65	2.39636e-05	0.0856387	0.186785	0.0874266	0.999931	0.310501	0.0645893	0.447039	7361.27	8802.7	8717.58	8510.9	9466.18	9420.45	9041.28	8702.6	9455.34	8693.57	10736.1	8495.24	10031.1	9315.18	11136.6	9833.13	13338	11934.4
MTURN	ENSG00000180354	222166	9559.44	-6.38995e-06	0.0771978	-0.649128	-1.01278	0.999931	0.592304	0.00676973	0.000410278	15338.2	13571.6	16099.8	15350.9	9940.58	8380.36	12431.6	9605.78	12808.2	12984	4678.1	4868.83	6586.34	5138.54	8697.15	9671.09	3355.99	2562.76
HNRNPC	ENSG00000092199	3183	9497.75	-5.34617e-05	0.0521064	0.266847	0.163823	0.999931	0.57435	0.00374431	0.0879857	7998.88	8776.66	8952.73	8123.3	10214	9672.5	10378	9405.85	8712.05	8390.62	9704.47	9852.46	10209.8	9965.53	8770.76	8776.46	11737.2	11318.4
RPS19	ENSG00000105372	6223	9458.9	0.00010735	0.00852559	0.0788136	0.1112	0.999931	0.946197	0.487241	0.293234	9281.42	9736.15	9614.32	9268.73	9648.13	9934.83	8860.34	9336.22	9774.5	8563.85	9333.61	10423.2	10986.3	9561.37	8340.44	7994.39	10071.7	9530.64
MAGED2	ENSG00000102316	10916	9419.54	-5.75774e-05	0.0714473	0.0435832	-0.114617	0.999931	0.568066	0.832257	0.475386	9886.68	9188.22	14324.6	13994.8	10090.1	9458.51	11336.9	9591.86	9569.69	10501.6	8403.64	8031.75	9388.37	8450.22	6883.36	8247.64	6770.22	5433.54
MTPN	ENSG00000105887	136319	9409.94	-1.06813e-06	0.0316542	-0.174006	-0.19199	0.999931	0.816194	0.26858	0.175128	10698.6	10212.2	13382.8	12025.4	9385.2	8674.59	10376.8	8719.51	10528	10715.9	7701.45	7825.75	7685.47	7657.16	9377.56	9604.14	6989.27	7819.1
PRRC2C	ENSG00000117523	23215	9405.02	5.45775e-05	0.0297513	0.165776	0.143117	0.999931	0.763576	0.0750228	0.128875	9232.37	9116.33	9179.35	8349.13	10102.5	9909.11	10374.6	10025.5	8287.07	8301.19	9513.4	9545.61	9436.63	9798.86	8761.33	8385.43	10819.4	10152.5
MOB1A	ENSG00000114978	55233	9397.69	9.16429e-05	-0.16941	-0.140115	0.0900828	0.999931	0.0266038	0.192308	0.436664	10878.1	10778.7	11177.5	9963.58	10107.3	11891.6	9976.51	11059	9023.53	8565.46	7077.39	10294.5	7846.36	9201.88	8046	7632.47	7017.92	8620.64
RPS24	ENSG00000138326	6229	9390.1	9.86588e-05	0.0240785	0.0418963	0.0607184	0.999931	0.834479	0.752655	0.640904	8841.04	9768.38	9245.15	8099.42	9429.03	9507.89	8962.12	9007.97	10225.9	8916.75	9308.2	9364.29	10821.1	9991.67	9040.66	8159.35	9946.9	10386
RPS17	ENSG00000182774	6218	9345.35	5.45482e-05	-0.0195082	0.0385345	0.0822288	0.999931	0.864251	0.759114	0.469941	8637.54	9801.85	8626.2	8357.81	9472.85	9886.48	9130.62	9467.52	9657.59	8712.1	9001.35	9337.47	9899.83	10078.8	9260.54	8430.06	10198.3	10259.3
SMC1A	ENSG00000072501	8243	9344.46	-3.48624e-05	-0.0247672	0.312055	0.297156	0.999931	0.843196	0.00638187	0.00628761	6787.31	8340.31	8376.43	8699.81	10721.7	11157	9480.06	10830.3	7807.48	7348.04	10209.9	9420.08	9277.44	10069	9115.21	8418.42	11374	10767.7
AFAP1	ENSG00000196526	60312	9343.94	9.67654e-06	-0.0371196	-0.751331	-0.539544	0.999931	0.818598	0.00782405	0.0456131	11592.9	10853.1	13865.3	14126.2	8323.99	8950.3	8224.8	7854.12	16145.8	14459.2	3884.61	5604.84	8654.2	8255.22	10536.4	10730.7	2412.32	3717.03
ARRB1	ENSG00000137486	408	9320.36	-3.24999e-05	0.0172987	-0.224742	-0.278224	0.999931	0.913893	0.204097	0.0862331	11297.6	10855.5	13229.3	14825.4	9482.37	9314.48	9766.17	8927.4	11230.3	12392.6	6967.27	7190.59	8511.09	8009.03	7407.11	8064.25	5672.19	4623.73
EWSR1	ENSG00000182944	2130	9296	9.33146e-05	0.0598175	0.208267	0.165573	0.999931	0.490676	0.023019	0.0747329	9516.22	9640.69	9968.87	8794.27	11104.7	10723.9	11133.4	10237.4	7964.5	7421.36	8999.46	9048.86	9567.89	9279.23	7733.64	7423.85	9702.9	9066.95
SAMHD1	ENSG00000101347	25939	9277.3	-3.01173e-05	-0.737392	-0.116616	0.190083	0.999931	0.00517573	0.620661	0.340232	9650.84	8807.65	11722.1	10112.3	13100.4	16414	10473	13470.2	5217.5	6158.82	3434.69	16068.9	3498.09	11345.8	7006.99	9396.49	2614.74	8498.92
HNRNPM	ENSG00000099783	4670	9271.65	-1.19e-06	0.0606307	0.365464	0.250839	0.999931	0.578105	0.00226281	0.0300837	7155.69	8614.27	8086.46	7935.47	9830.08	9425.59	9048.07	9108.43	7295.46	6520.58	10808.6	8986.63	10049.7	9553.75	9649.35	8726.01	13680	12415.5
RPS2	ENSG00000140988	6187	9233.57	5.21816e-05	0.0701972	0.143001	0.0779433	0.999931	0.443862	0.192653	0.525728	7741.12	9072.94	8559.19	7960.44	9528.1	8898.86	8869.39	8471.83	10054.4	8604.13	9455.98	9719.42	11221.7	9726.96	8977.43	8295.19	11033.8	10013.4
RPL18	ENSG00000063177	6141	9175.98	5.82465e-05	0.0615871	0.128023	0.0750327	0.999931	0.487441	0.211074	0.512652	8650.06	9605.98	9886.02	9164.5	9794.83	9038.77	9054.85	9090.53	9484.35	8518.73	8917.57	9195.84	10280	9253.08	8107.34	7579.1	10294.4	9251.6
CMTM6	ENSG00000091317	54918	9151.93	-2.19538e-05	-0.271699	-0.451222	-0.138101	0.999931	0.0186334	0.0019017	0.341673	11456.2	10354.7	10417.2	10940.7	8590.72	11251.7	9198.47	11545.4	9745.48	10384.7	5472.53	9244.12	7359.46	8519.94	9050.1	9792.38	4736.84	6673.94
SLC37A1	ENSG00000160190	54020	9150.12	6.37925e-06	0.0618032	-0.469923	-0.643745	0.999931	0.657157	0.0177874	0.00415863	11125.4	10463.8	12218	11730	7649.53	7625.24	7479.55	6411.81	14277.7	12813.1	6939.03	6032.93	8517.02	7212.7	10929	12197.8	6039.12	5040.23
CELF2	ENSG00000048740	10659	9144.05	-7.05214e-06	0.241807	0.25886	-0.00310297	0.999931	0.0073564	0.025932	0.986248	7200.56	7519.67	10389.2	8839.87	9600.5	8416.37	9543.39	6268.58	9364.88	8915.94	11179.4	8539.23	11533.3	9450.26	9376.62	9563.39	9879.43	9012.3
RUNX1	ENSG00000159216	861	9125.64	2.54089e-05	0.0151202	0.549816	0.552201	0.999931	0.899498	1.93068e-09	3.59511e-09	5958.72	6580.02	10245.4	10396.8	10844.6	10486.3	10906.1	9812.68	7554.03	7627.62	10563.9	9735.51	10079.3	10474.3	7115.51	6243.95	9416.38	10220.4
IFIH1	ENSG00000115267	64135	9076.68	-2.00364e-05	-0.260335	-0.180838	-0.0089714	0.999931	0.191929	0.454061	0.974035	15911.1	10695.6	18995.9	14318.4	15341	15215.5	12953	12301.4	4296.72	6433.56	1234.94	11805.1	3115.34	8733.45	3364.3	5279.46	377.099	3008.24
RPL14	ENSG00000188846	9045	9048.1	2.54651e-05	0.0681218	0.159655	0.0813919	0.999931	0.471119	0.150779	0.513301	7571.02	9279.96	8462.94	8013.64	9459.51	9000.71	8938.37	8355.45	9400.72	8278.63	9482.33	9278.46	10221.6	9378.36	8908.54	7845.93	11116.1	9873.45
CLIC4	ENSG00000169504	25932	9042.89	-3.26596e-05	-0.212466	0.0927928	0.257568	0.999931	0.0918882	0.631028	0.0946395	8614.58	7233.31	12857.7	12042.7	10717.9	12276.3	10091.9	12998.7	6835.49	7708.99	6629.35	12513.3	7923.42	9647.43	6112.36	7108.5	4844.98	6615.15
INAFM2	ENSG00000259330	100505573	9017.72	-9.00561e-05	-0.027389	-0.45095	-0.763404	0.999931	0.861924	0.0251232	0.00159889	11995.7	12532.8	12984.4	13704.9	8567.86	8799.07	9994.6	7811.35	10941.9	14699.3	4861.65	6703.49	7063.08	7335.8	7411.83	9586.67	3393.89	3930.67
USP22	ENSG00000124422	23326	8954.71	0.000106584	0.132111	-0.143795	-0.223734	0.999931	0.0999111	0.188757	0.0226724	9810.5	10191.1	9408.41	9265.47	8233.49	7630.39	8535.78	7381.64	10674.8	9720.84	9004.17	7464.18	8990.38	7781.35	9848.47	9046.21	9877.58	8320.06
SEPT11	ENSG00000138758	55752	8950.17	-2.59968e-05	-0.00362209	0.104119	0.0624376	0.999931	0.983298	0.56181	0.725438	7758.86	7819.66	12745.6	13308.7	9251.84	9111.82	9243.71	9393.91	8735.09	9177.8	8768.85	9079.97	9432.4	9193.17	7337.28	7596.56	6700.9	6447.05
RHAG	ENSG00000112077	6005	8945.6	-1.15112e-07	0.439672	-0.0440822	-0.460975	0.999931	0.00321457	0.835072	0.00738084	12910.9	10303.9	13010	10499.9	9863.42	7075.88	10446.9	6768.91	10400.9	11188	8914.75	4643.52	9838.01	6710.5	6713.49	7823.62	7990.24	5917.94
LASP1	ENSG00000002834	3927	8939.5	-0.000106131	-0.238932	-0.233498	-0.0626175	0.999931	0.0184049	0.0773389	0.691392	9687.36	8921.7	9119.65	10557.5	8010.58	9710.56	8670.36	10854.1	9012.44	10467.7	6790.31	10616.4	8005.56	9716.06	8377.24	9769.09	6014.17	6610.18
SH2B3	ENSG00000111252	10019	8933.08	-9.18313e-05	-0.0577434	-0.0958438	-0.118355	0.999931	0.657025	0.611908	0.462027	11917.4	9891.1	13976.2	12931.9	11025.6	11378.2	11626.4	11653.9	8153.95	10881.1	5043.31	8222.72	7390.79	7604.87	4657.17	5768.5	4106.49	4565.77
EIF4G1	ENSG00000114867	1981	8905.57	-3.14276e-05	0.114331	0.361522	0.147937	0.999931	0.263077	0.00621129	0.273669	6575.47	7870.49	7050.82	6432.85	9346.15	8338.18	8478.11	8030.18	7908.18	7224.76	11060.8	8703.38	9975.19	8780.3	9047.27	8765.79	14196.7	12515.7
NBEAL2	ENSG00000160796	23218	8903.07	-1.52951e-05	-0.0160213	-0.711483	-0.764347	0.999931	0.923163	0.000549842	0.000570873	16354.7	12739.8	12382.5	14763.5	8869.84	9359.75	8886.35	7806.38	11475.3	11744	4912.48	5041.57	5731.08	5603.7	7148.54	9260.65	4127.75	4047.42
HLA-C	ENSG00000204525	3107	8900.17	-5.56234e-05	-0.572194	-0.830261	-0.331294	0.999931	0.0214498	0.00679987	0.15499	18021.2	12320.8	14413.6	13577.9	8453.54	10729	10718.4	15507.3	6704.07	9865.06	1802.53	8988.77	2459.08	5734.43	5762.24	10423.1	1182.13	3539.84
PCSK6	ENSG00000140479	5046	8896.09	-3.08676e-06	0.0515536	-0.123407	-0.17399	0.999931	0.714994	0.552015	0.306691	11337.2	10047.3	16863.7	16302	11393.3	9967.75	12493.8	10059.4	8979.16	8870.02	5729.5	5931	7488.17	6539.47	5355.51	5966.44	3526.06	3279.83
VCP	ENSG00000165280	7415	8894.99	9.45872e-05	0.127078	0.359267	0.233906	0.999931	0.0608143	8.05369e-06	0.00372693	6952.19	7761.4	8942.98	8050.56	9352.82	8424.6	8966.64	8657.84	8227.34	7208.65	10496.1	8841.79	9904.91	8892.5	8489.54	7943.94	12230.8	10765.2
LARP1	ENSG00000155506	23367	8885.04	3.39151e-05	0.345434	0.494951	0.13962	0.999931	0.00255191	0.000349443	0.317685	6069.34	7494.87	9686.2	7741.13	8512.61	6898.93	7873.1	6111.41	8698.4	7209.46	13343.4	8720.55	11580.7	9114.73	8409.33	7228.82	14793.7	10444
ACSL4	ENSG00000068366	2182	8882.05	-7.81059e-05	-0.209173	-0.248875	-0.0901312	0.999931	0.0770141	0.115374	0.586124	10785.2	9879.94	11876.9	12284.8	9735.77	11062.4	9476.67	11625	7833.08	10163.2	5408.53	9142.2	6745.53	8285.73	7415.61	8076.87	4285.8	5793.74
TMEM123	ENSG00000152558	114908	8876.51	-6.3467e-05	-0.520961	-0.208702	0.105222	0.999931	0.000339352	0.207854	0.520078	10535.8	9365.49	10550	10159	9610.98	13718.6	8835.46	13020.6	6749.3	8384.98	5022.61	11607.7	5664.18	9172.47	7177.8	8228.24	4745.16	7228.72
SEPT2	ENSG00000168385	4735	8851.17	-0.000104936	0.0798646	0.0712882	-0.0416443	0.999931	0.184768	0.365741	0.655748	8746.07	9036.99	10318.5	9159.07	9369.01	9024.37	9343.22	9047.76	8832.38	9211.64	8735.91	7953.42	8881.14	8442.59	8205.49	8051.64	8720.41	8241.4
YWHAE	ENSG00000108953	7531	8837.3	8.04244e-05	0.114255	0.233396	0.125493	0.999931	0.118957	0.00885023	0.199605	8069.84	8257.25	8763.88	7465.36	9276.61	8781.58	9324	8878.66	7968.77	7505.96	9727.06	8121.87	9303.69	8389.21	8761.33	8365.05	11432.2	10679.1
COL18A1	ENSG00000182871	80781	8822.7	-5.37519e-05	-0.0747257	0.141721	0.158546	0.999931	0.521023	0.374482	0.266151	9053.92	7891.56	11571.1	14251.1	9297.56	10643.7	9350.01	11579.3	7621.45	8135.21	7963.13	9102.5	8226.57	9124.54	5449.88	6748.51	7250.83	5547.81
GNG11	ENSG00000127920	2791	8798.85	-3.12511e-05	0.117286	-0.0923073	-0.377391	0.999931	0.421104	0.695229	0.0902263	11399.8	10347.3	21574	16337.8	11352.4	9028.49	14611.9	8831.91	8153.95	9091.59	4731.75	4480.44	7039.37	4899.97	4901.59	6331.28	2380.9	2884.86
SP100	ENSG00000067066	6672	8747.87	-3.94256e-05	-0.271415	-0.2401	-0.0546648	0.999931	0.126908	0.277055	0.794659	13081	10870.4	16074.2	12181.7	12816.5	13380.2	11306.4	10826.3	6068.31	8134.41	2794.62	10419	4094.23	8489.44	4743.04	6521.46	1550.91	4109.52
PRKCB	ENSG00000166501	5579	8699.59	-2.62993e-05	0.137214	-0.304177	-0.732418	0.999931	0.302985	0.111478	0.00175132	13939.9	11723.3	15869.5	14068.7	9679.56	7937.99	10799.8	7450.28	9824.85	11617.5	5637.25	5037.28	6289.11	4770.34	6557.78	7402.5	4436.46	3550.6
IFITM1	ENSG00000185885	8519	8692.58	-6.73199e-05	-0.659076	-0.308875	-0.0173123	0.999931	0.00367924	0.146569	0.941334	12995.4	8968.81	11797.7	12271.8	11053.2	14735.1	8904.45	13931.7	5950.55	8375.31	3580.58	10724.7	4311.01	9232.38	4795.89	8169.05	1723.75	4945.01
OAS2	ENSG00000111335	4939	8691.77	-5.309e-05	-1.06083	-0.238578	0.0176766	0.999931	0.00728801	0.325757	0.948652	13408.7	7801.07	10793.7	12258.8	12077.3	20340.8	8694.11	17148.6	3298.27	6828.36	956.328	15612.9	1503.9	11352.3	2804.68	7613.06	208.883	3750.16
PDLIM1	ENSG00000107438	9124	8668.74	-4.39785e-05	-0.0410335	-0.37321	-0.377738	0.999931	0.776824	0.0515617	0.0457122	11363.3	9341.94	11660	13000.3	7325.64	7487.39	8579.89	8551.4	10116.7	11702.1	6225.55	7300.03	7388.25	7445.82	8503.7	10999.4	4210.94	4834.88
EIF2S3	ENSG00000130741	1968	8652.76	3.33782e-05	-0.0516883	0.0783892	0.143318	0.999931	0.544927	0.437385	0.109295	7497.97	8578.32	7818.41	8584.73	8542.14	9103.59	8078.91	9334.23	8439.83	8339.06	9070.06	9207.65	9528.94	9500.37	8742.45	7488.86	9093.81	8800.32
TPI1	ENSG00000111669	7167	8606.48	-8.20419e-05	0.0447518	0.0350388	-0.0438028	0.999931	0.600602	0.746108	0.696351	7768.26	8083.7	8132.76	9193.81	8337.32	7896.84	8232.71	8035.16	9368.29	9416.28	9216.9	8163.71	9227.48	8808.62	8679.22	8879.32	9278.66	8197.51
RUFY1	ENSG00000176783	80230	8582.21	-1.64101e-05	0.0584171	-1.34046	-1.63819	0.999931	0.695641	8.71763e-06	8.83757e-08	16702.2	14181.5	11251.8	10888.6	6007.22	4857.85	7254.51	4940.66	16522.1	18038.1	3411.16	3719.75	5685.35	4542.66	9722.96	11659.3	2599.95	2494.03
TXNRD1	ENSG00000198431	7296	8572.62	-2.01405e-06	-0.0766415	0.397749	0.554592	0.999931	0.523468	0.00969521	0.000698047	8182.55	7896.52	9023.4	8856.16	9544.29	10220.8	11029.3	11571.3	5821.69	5739.85	9751.54	14206.3	9109.77	10033.1	4589.22	4871.93	7037.33	6822.15
RPLP2	ENSG00000177600	6181	8569.74	0.000131775	-0.0197525	-0.0273851	0.0466666	0.999931	0.853152	0.820784	0.69344	8373.52	9097.73	8609.15	7569.59	8515.46	8810.39	8037.07	8352.47	9282.1	8336.64	8632.37	9087.48	8576.3	9097.3	8465.95	7613.06	8694.53	9104.21
RAP2B	ENSG00000181467	5912	8568.28	-1.43481e-05	-0.0197554	-0.203044	-0.160236	0.999931	0.901889	0.273136	0.333128	11251.7	11047.7	15549.1	15409.5	9068.94	9444.11	11182	10186.7	8011.44	8838.59	5017.9	6673.45	6304.36	6110.26	6104.81	6061.53	3902.23	4064.81
IFITM2	ENSG00000185201	10581	8567.34	-8.00459e-05	-0.227088	-0.118135	0.0151947	0.999931	0.0661032	0.513709	0.944104	10608.8	8725.84	11322.5	10853.9	10817	12064.4	9606.72	11931.4	6896.08	8108.62	5511.12	9516.64	6436.46	8599.46	5822.64	7791.6	3909.63	5689.41
STON2	ENSG00000140022	85439	8557.24	3.44429e-05	0.331834	-0.532253	-1.01288	0.999931	0.0301556	0.00569915	5.74035e-06	15118	14029	15908.5	12035.1	10878.9	7865.98	11934	7536.81	11052.8	10584.6	4775.99	3748.72	6488.11	4582.97	6278.45	5743.27	3242.31	2226.58
RPL28	ENSG00000108107	6158	8514.74	0.000152582	-0.0603052	-0.0644631	0.0577191	0.999931	0.447926	0.521245	0.588927	9438.99	9385.33	8467.81	8540.21	8645.02	9038.77	7907.02	9036.82	8769.23	7980.52	8045.96	9010.23	8459.44	8598.37	7658.14	7447.14	8390.45	8445.92
C6orf62	ENSG00000112308	81688	8507.22	-2.23082e-05	-0.162697	-0.111726	0.0514589	0.999931	0.114075	0.475935	0.761325	10597.3	9084.09	10506.2	9426.16	10172.1	11105.6	9964.07	10696	7140.15	7636.48	6100.36	9929.71	6731.99	8418.63	6616.29	7519.91	4989.16	6495.91
HMGCS1	ENSG00000112972	3157	8462.42	8.28952e-06	0.0214264	-0.0984246	-0.0803771	0.999931	0.903687	0.683691	0.693473	7696.25	7471.32	11270.1	6185.3	11433.3	6082.09	9400.9	11814	7840.76	8156.97	5240.04	10729	10082.7	9781.43	11470.7	10394	3758.05	3516.65
HSPA9	ENSG00000113013	3313	8440.84	2.935e-05	0.127575	0.423901	0.231384	0.999931	0.266247	0.00750643	0.113869	6457.55	7587.85	7072.76	6083.25	9542.39	8826.85	9016.4	8436.02	6490.73	5803.5	10882	7194.88	8945.5	7743.22	8592.4	6995.94	13818.6	12445.3
SQLE	ENSG00000104549	6713	8428.07	2.27145e-05	0.0797245	0.0584353	-0.0199063	0.999931	0.497144	0.75242	0.920945	7876.79	7809.74	10752.3	8149.36	9398.54	6937	8117.36	9467.52	7756.28	7479.37	8123.14	9012.38	9278.29	8565.69	9554.04	9267.44	7920	6240.05
PRKAR1A	ENSG00000108946	5573	8422.09	-7.06607e-05	0.0163977	-0.213413	-0.357588	0.999931	0.91932	0.234426	0.0369738	10028.6	10307.6	13010	12217.5	8628.83	7543.97	9111.4	8128.66	9004.76	11171.9	5905.52	7030.73	7312.88	7062.37	7481.67	8344.67	4584.34	4722.26
SREBF2	ENSG00000198911	6721	8393.68	-2.33777e-05	-0.0945996	-0.296232	-0.162837	0.999931	0.374154	0.0293608	0.228579	10451.2	8803.94	9905.51	10365.3	8278.26	8607.72	8836.59	9784.83	8640.37	9295.43	5952.58	8022.09	7059.69	7719.25	8354.59	9450.83	5506.75	6051.26
MAX	ENSG00000125952	4149	8391.86	7.6875e-05	0.0883199	-0.482175	-0.419439	0.999931	0.511099	0.016121	0.0334271	12457	10706.8	15042.2	10458.7	9259.46	8347.44	11485.1	7493.05	11427.5	8926.42	4972.72	5757.19	7040.22	5773.64	8076.2	7074.54	2992.76	3762.58
HNRNPD	ENSG00000138668	3184	8386	-4.4304e-05	0.0813489	0.36267	0.187902	0.999931	0.423127	0.00254248	0.117373	6770.61	7807.26	7768.46	7966.96	8782.2	8940.01	8886.35	8505.65	6216.8	6254.69	9493.63	6533.97	7563.53	7147.34	8834.94	8203.01	13148.5	12124
KCTD20	ENSG00000112078	222658	8311.03	-5.58592e-05	0.0282475	-0.582947	-0.882718	0.999931	0.852615	0.00243367	5.07929e-05	14095.4	12685.3	12210.7	12380.4	7664.77	7236.37	9048.07	6920.1	9678.07	12560.1	5073.43	5114.52	5213.69	5033.96	7610.95	8469.84	4267.32	4335.57
TRIM56	ENSG00000169871	81844	8294.84	-9.17431e-06	-0.257548	-0.562045	-0.186743	0.999931	0.0530311	0.00160229	0.232483	14631.7	11803.9	10798.6	11644.3	10090.1	10574.7	9944.84	9840.53	7968.77	8833.76	3549.52	8280.66	5233.17	7701.82	5450.82	6169.24	2814.38	3976.21
RPL37	ENSG00000145592	6167	8292.95	0.000223668	0.0219876	0.0116576	0.0879456	0.999931	0.845645	0.935715	0.436122	8511.27	8526.26	8572.59	7776.96	8345.9	8257.94	7734	8032.17	9197.62	7666.29	8255.86	8412.63	9493.37	8851.11	7494.88	6894.06	8627.06	8623.12
NONO	ENSG00000147140	4841	8270.71	5.49045e-05	-0.038062	0.0350933	0.0893084	0.999931	0.629638	0.709486	0.283557	7779.74	8039.08	7283.54	8352.39	7968.66	8544.96	7787.15	8120.7	7950.85	7799.23	8247.39	7847.21	8319.72	8592.93	8813.23	8392.22	9685.34	9348.48
H3F3B	ENSG00000132475	3021	8237.11	6.95137e-05	-0.0849604	0.0856973	0.226082	0.999931	0.38668	0.546074	0.0469138	9625.79	8020.48	8203.42	7611.93	8879.36	9989.36	8955.34	9941.99	6238.99	6682.52	7699.57	8766.68	7444.14	8327.12	7060.78	7104.62	8327.6	9388.22
LHFPL2	ENSG00000145685	10184	8205.32	1.828e-05	0.14387	0.180928	0.0194756	0.999931	0.256071	0.331473	0.929624	6482.59	7119.26	13241.5	11984.1	8897.46	8015.15	8449.84	6267.58	9528.73	8040.94	9407.03	7616.53	9849.87	7964.36	6281.28	6291.5	7125.13	5132.97
VIM	ENSG00000026025	7431	8198.15	-5.11978e-05	-0.564317	-0.438606	-0.0235823	0.999931	0.000279713	0.0102087	0.910021	10437.7	9199.38	4805.33	6832.39	5540.43	9080.95	6756.93	12421.8	8032.77	9778.05	6103.18	11253.7	5956.33	8773.76	8147.92	9810.81	6814.58	7820.76
XRCC5	ENSG00000079246	7520	8186.04	-6.58885e-06	0.0588558	0.166483	0.0782151	0.999931	0.565566	0.153949	0.554433	6687.13	7585.37	6580.53	6783.53	8498.32	8208.56	7783.76	7740.73	7430.29	7024.95	9142.54	7342.94	7867.53	7725.79	9718.24	9114.13	11604.1	10510.2
IGF2BP1	ENSG00000159217	10642	8185.6	-2.83674e-06	-0.331713	0.115447	0.463286	0.999931	0.00604703	0.486188	0.00161047	5967.07	7017.61	5537.58	7212.39	7785.76	10564.4	6642.71	10318	6593.14	6278.06	8209.74	11358.8	7696.48	10069	8701.87	7799.36	9352.6	10236.1
CNOT1	ENSG00000125107	23019	8179.7	7.79441e-05	-0.035548	0.00903049	0.0921633	0.999931	0.746775	0.955325	0.454689	7730.69	8161.8	7038.64	7061.47	8605.96	8960.59	8299.43	9393.91	7958.53	7338.37	8198.44	7869.74	7594.87	8409.91	8786.81	8045.82	8988.44	8791.21
SLC38A1	ENSG00000111371	81539	8094.99	0.000150844	-0.0516428	0.346574	0.620071	0.999931	0.656783	0.00629057	3.43286e-06	5254.32	5951.52	6908.27	7911.59	8685.03	10232.1	8110.58	8436.02	7457.6	5959.81	10866.9	9116.45	9398.53	9896.9	7445.81	5907.25	8437.58	9733.51
LGALSL	ENSG00000119862	29094	8078.44	-4.61607e-06	0.149529	-1.5125	-2.17139	0.999931	0.36932	0.000411644	1.54276e-06	16952.6	15537.7	13152.5	10495.6	5699.52	3841.43	7125.59	3745.03	16893.3	17729.6	2215.74	1240.27	3353.29	1773.49	10499.6	11476.8	1949.27	1730.59
FASN	ENSG00000169710	2194	8076.81	5.279e-05	-0.0122301	0.0711775	0.11407	0.999931	0.931065	0.631833	0.381963	7707.73	6664.31	7635.65	9770.33	9044.17	8399.91	8559.53	9803.73	7015.55	7306.95	6913.61	6364.46	7629.58	7279.15	8738.68	8621.21	9483.85	8444.27
ITGB1	ENSG00000150093	3688	8050.27	-3.14602e-05	0.000352718	-0.0146092	-0.0402766	0.999931	0.998215	0.942633	0.82021	8837.9	8189.07	11540.6	11468.4	8484.98	8190.04	8806.06	8427.07	7466.99	8304.41	6669.82	7139.09	7290.87	7221.41	6962.63	7248.22	6250.78	6406.48
BRD2	ENSG00000204256	6046	8043.48	0.000146939	0.120348	0.239146	0.152767	0.999931	0.100249	0.00783943	0.105168	8355.78	7814.7	9883.58	7704.22	10738.9	9093.3	10011.6	8258.96	6614.47	6417.45	7797.46	8019.94	7978.46	7793.33	6787.1	6445.78	7698.17	7369.48
DHX9	ENSG00000135829	1660	8029.39	8.21659e-05	0.12411	0.24892	0.137372	0.999931	0.167166	0.0310064	0.255996	7149.43	8042.8	7813.54	6654.33	8715.51	8101.56	8281.34	7369.71	6794.53	5725.35	8409.29	7115.49	8804.08	7791.15	8680.17	7740.17	11235.3	10105.3
SRSF5	ENSG00000100650	6430	8023.03	0.00010094	0.0118063	-0.119828	-0.0764344	0.999931	0.925227	0.265699	0.517839	10116.3	9475.82	10439.2	9868.04	9083.22	9121.07	9984.42	9955.92	8098.48	7899.14	6005.29	6687.4	7554.22	7165.86	6084.99	5893.67	5633.37	5348.26
RPL27	ENSG00000131469	6155	8010.77	6.16788e-05	0.0417723	0.132037	0.108664	0.999931	0.709503	0.299447	0.393253	7401.97	8388.66	7919.54	6898.62	8205.86	7930.79	7321.23	7643.25	8102.75	7021.73	8566.48	8230.23	9209.7	8341.28	7500.54	6690.29	9422.85	9398.16
SERBP1	ENSG00000142864	26135	8004.35	-1.14886e-05	0.0823468	0.274303	0.148224	0.999931	0.361274	0.00835656	0.17704	6139.26	7560.58	7295.72	6975.7	8299.22	7900.95	7858.39	7725.81	7168.31	6880.73	8936.4	7585.42	8487.38	8050.42	8693.38	7359.81	11377.7	9783.19
EPB41	ENSG00000159023	2035	7999.56	1.47125e-06	0.321478	-0.0480915	-0.351741	0.999931	0.0182324	0.815817	0.0264102	9512.04	9857.63	13360.9	10243.7	9188.01	6335.17	9383.93	5864.73	8875.05	8832.95	7853.94	6595.13	7987.78	6334.67	7036.24	6815.46	5805.29	4109.52
RPS12	ENSG00000112306	6206	7982.17	0.000135484	0.00799906	0.080975	0.125019	0.999931	0.949638	0.466952	0.220785	7153.6	8015.52	8101.08	7079.93	8263.02	8076.87	7545.14	7632.3	8473.96	7233.63	8244.57	8654.03	9054.73	8889.23	7663.8	6852.34	8096.53	8648.79
PPIF	ENSG00000108179	10105	7980.07	6.38795e-05	0.268181	-0.644764	-0.956047	0.999931	0.0203684	1.78431e-05	1.10897e-09	11428	11329.1	8947.86	7398.04	8703.13	6222	6746.75	6043.77	13252.8	12549.7	5808.56	4629.57	7644.83	5527.45	9174.67	8052.61	5837.64	4344.68
RPL10A	ENSG00000198755	4736	7979.82	2.22924e-05	0.0147109	0.110023	0.095032	0.999931	0.907848	0.355707	0.429084	7024.2	8291.96	7042.3	7255.82	7901.02	8024.41	7542.88	8078.92	8099.33	7383.49	8661.55	7975.95	8971.75	8249.78	7853.49	6948.4	9310.09	9021.41
LENG8	ENSG00000167615	114823	7971.59	3.29474e-05	-0.0985484	-0.140302	0.0174415	0.999931	0.347452	0.342437	0.927823	10926.1	9438.63	10144.3	11515.1	10060.6	10945.1	9271.98	11084.9	7089.8	6709.11	5245.69	7643.35	7715.96	7497.02	4901.59	5403.66	4036.25	3859.46
HNRNPF	ENSG00000169813	3185	7937.51	5.42511e-05	0.0791182	0.174657	0.0987454	0.999931	0.390806	0.119178	0.416268	7021.07	7630	7259.17	6389.42	8111.55	7788.82	7262.43	6798.75	7385.92	6764.71	9175.48	7905.14	8615.25	8561.33	8517.85	7786.75	10385	9516.57
SRSF2	ENSG00000161547	6427	7901.94	0.000173329	0.115207	0.349984	0.281047	0.999931	0.141614	0.000191726	0.00191693	7090.99	7303.97	8348.41	7408.9	9729.1	9152.97	9040.15	8569.31	6120.37	5395.01	8070.43	7312.9	8553.43	7610.32	7521.3	6715.52	9994.96	8296.88
ABCC3	ENSG00000108846	8714	7892.24	-3.35776e-06	0.0585207	-0.696006	-1.02506	0.999931	0.696769	0.00801194	0.00117265	12711.6	11430.7	12599.4	14640.8	8032.49	6945.23	9421.25	6729.12	12554.8	11989.7	3630.47	3872.1	5516.84	4516.52	6068	6988.18	2772.78	1640.33
MPP1	ENSG00000130830	4354	7881.12	-2.01455e-05	0.04508	-0.416385	-0.59178	0.999931	0.743674	0.0179719	0.00223741	13201	11471.6	12918.6	11163.3	8504.98	7099.54	9935.8	7281.18	9377.68	9674.11	4343.01	5303.36	5626.08	5540.52	5683.92	6865.92	3817.2	4052.39
DAAM1	ENSG00000100592	23002	7873.29	-1.38285e-05	0.112089	-0.838433	-1.37471	0.999931	0.450411	0.00327659	2.79529e-05	12635.4	12044.4	11479.7	11020	5937.68	5045.09	5626.06	3829.58	13286.1	14344.8	4380.66	2676.89	5679.42	4272.5	10368.5	11653.4	4207.24	3231.81
SLC7A5	ENSG00000103257	8140	7854.02	-1.89974e-05	0.170585	-0.0412924	-0.233809	0.999931	0.069825	0.800055	0.0475166	9506.83	9134.92	7398.07	6927.93	8479.26	7963.71	8507.51	6890.26	8898.09	9355.86	7911.36	6658.43	7826.04	6592.85	6716.32	6927.05	8994.91	6683.04
PPIB	ENSG00000166794	5479	7821.29	-7.51238e-05	-0.105365	-0.00610525	0.0696156	0.999931	0.218588	0.968983	0.592458	7871.57	8129.57	6922.89	7227.59	7104.63	8073.79	6430.11	7496.03	7328.74	7274.72	7990.42	8573.56	7461.07	7653.89	7738.35	8415.51	8674.19	10416.6
SLC40A1	ENSG00000138449	30061	7811.92	-4.91324e-06	-0.0968665	-0.610586	-0.340322	0.999931	0.49291	0.00947316	0.0958389	8546.75	10956	10285.7	13748.4	6641.66	7119.09	8463.41	7069.31	11685.2	11440.2	6126.71	6294.72	4903.76	6207.21	7690.23	7022.14	2172.94	4241.18
TJP2	ENSG00000119139	9414	7798.5	-3.58805e-05	-0.0882258	0.0325037	0.0699327	0.999931	0.508184	0.892472	0.714367	7733.82	6634.56	12297.2	12649.6	8779.34	9161.2	9525.29	10255.3	6711.75	7226.38	6140.83	9390.04	7798.94	8510.13	4704.35	5938.3	2975.2	3940.6
IFI16	ENSG00000163565	3428	7792.09	-4.84085e-05	-0.355878	-0.242927	-0.04992	0.999931	0.0719154	0.275086	0.815372	11393.6	9609.7	12694.4	10240.4	11671.5	11937.8	9896.22	9681.38	4721.7	7140.97	2324.93	8924.4	3172.92	7811.85	5267.74	7383.1	1590.65	4794.3
PGD	ENSG00000142657	5226	7789.45	3.93934e-05	-0.230016	-0.0951036	0.174423	0.999931	0.0480529	0.588504	0.228001	8452.83	7475.04	5769.08	6433.93	7323.74	8667.39	7494.26	9177.07	7066.76	7100.69	7985.72	12044.4	7091.87	8711.67	7336.34	7307.41	6496.63	8275.35
CCNI	ENSG00000118816	10983	7775.4	4.42197e-05	-0.0567851	-0.184836	-0.0965954	0.999931	0.477064	0.0249025	0.300708	8304.65	8094.86	7950	8458.79	7468.54	7845.4	8361.63	8432.04	8107.01	8527.59	6835.49	7113.34	6780.25	7282.42	8455.57	7936.17	6758.2	7245.28
DDX39B	ENSG00000198563	7919	7757.1	7.24962e-05	-0.0450173	0.0485046	0.12816	0.999931	0.642526	0.692732	0.213021	7598.16	7713.05	6974.07	7003.93	8436.4	8667.39	8093.62	8812.01	7335.57	6913.76	7672.27	8032.82	7758.3	8270.47	7462.79	7181.27	7761.95	7940
RPS20	ENSG00000008988	6224	7746.78	7.69486e-05	-0.0013812	0.0152461	0.0545743	0.999931	0.991598	0.919281	0.681981	7670.16	8428.32	7494.32	7099.47	7516.17	7921.53	7128.99	7576.6	8212.83	7157.09	7747.58	7796.78	8286.69	7745.4	7393.9	6888.24	8645.54	8732.42
LY6E	ENSG00000160932	4061	7731.32	-7.32117e-05	-0.787895	-0.336153	0.0122827	0.999931	0.000417885	0.106865	0.960367	9286.63	7833.3	8259.47	10691	8701.22	11972.8	7602.82	12743.1	6064.9	7626.01	3394.21	10486.5	4472.75	9086.41	5341.35	8529.03	1766.26	5306.03
ATP1A1	ENSG00000163399	476	7730.26	-5.20397e-05	-0.179611	0.220542	0.396668	0.999931	0.00474527	0.00757784	2.54664e-07	6104.82	5878.38	6553.72	7483.82	7346.6	8274.4	6787.46	8867.72	6401.98	6530.25	8109.96	9498.4	7876	8956.78	7654.36	8129.27	9022.64	9668.1
RPL30	ENSG00000156482	6156	7718.15	0.000171316	-0.0260909	-0.00563922	0.107218	0.999931	0.813403	0.969842	0.336068	7837.13	8198.99	7384.66	7089.7	7677.16	8011.03	7076.97	7840.2	8104.45	6966.13	7833.23	8071.44	8338.35	7934.95	7370.31	6543.78	8054.01	8594.14
LMNA	ENSG00000160789	4000	7703.93	-3.68348e-05	-0.0260848	-0.657648	-0.746442	0.999931	0.864996	0.000880699	0.000511499	13892.9	9953.08	9862.87	10307.8	6257.76	6373.23	6849.66	6458.56	8893.82	10088.2	5091.32	5491.11	5788.66	5794.34	7852.54	11124.6	3899.46	4690.8
LRRC75A-AS1	ENSG00000175061	125144	7703.77	7.0653e-05	0.0239809	-0.114396	-0.0756036	0.999931	0.85646	0.428707	0.611217	8503.97	9244.01	6314.92	5942.1	7660.01	7760.01	7207.02	7064.33	8430.44	7445.53	7579.09	7642.28	8343.43	7675.68	8255.5	7189.03	8316.51	8094.01
TNIK	ENSG00000154310	23043	7695.97	-2.9371e-05	0.00529244	-0.128271	-0.171193	0.999931	0.977677	0.557083	0.34197	7501.1	7488.68	13113.5	10937.5	7989.62	6897.9	8851.3	7763.6	8454.34	9411.45	5917.75	7942.69	7099.49	7226.86	7014.53	7968.19	3126.78	3822.19
TRIM28	ENSG00000130726	10155	7688.48	0.000100513	0.135074	0.225133	0.111039	0.999931	0.0915533	0.0281138	0.32638	6058.91	6738.69	6621.95	6455.65	7417.09	6693.18	7246.6	6917.12	7548.06	6360.24	9018.29	7000.69	8036.89	7225.77	8798.13	8186.51	12121.7	9947.14
PLSCR1	ENSG00000188313	5359	7688.08	-3.11309e-05	-0.349747	-0.217003	0.00744919	0.999931	0.065716	0.31819	0.975827	10230	9446.07	12651.8	9957.07	10591.2	11171.4	9502.68	9875.35	5380.5	6694.61	2810.63	10007	4056.97	8209.47	5090.33	6203.2	1643.34	4863.86
ARHGEF12	ENSG00000196914	23365	7674.63	-1.27061e-05	0.148009	-0.0236782	-0.205564	0.999931	0.261405	0.923914	0.225169	8743.98	8394.85	14076.1	12597.5	8957.48	7416.4	9983.29	6669.44	7424.32	8052.22	6426.98	5605.91	7413.65	5507.84	6293.55	6465.18	4477.12	3637.54
CAPZB	ENSG00000077549	832	7664.15	-7.00877e-05	-0.0321977	-0.133414	-0.137015	0.999931	0.803352	0.376675	0.322614	9266.81	8392.37	9994.46	10939.6	7372.32	8005.89	7848.22	7813.34	7658.14	8419.63	6234.02	6627.32	6661.7	6457.77	6521.92	7723.68	5935.61	6081.89
P2RX1	ENSG00000108405	5023	7654.42	-6.56037e-06	-0.050357	-0.767678	-0.683976	0.999931	0.719372	0.000306838	0.00187815	15312.1	11578.3	11208	12641	8197.29	8795.98	9916.57	8863.74	9030.36	9282.54	3050.65	5017.96	5242.48	4809.56	4656.22	5732.6	2117.48	2326.77
SET	ENSG00000119335	6418	7648.75	-5.62366e-05	0.143448	0.266481	0.0482527	0.999931	0.102042	0.0185002	0.746758	6184.13	7100.67	6546.41	6112.56	7926.74	6883.5	7329.15	6702.26	6835.49	6933.1	8870.51	6471.75	8087.7	7196.36	8480.1	7882.81	11596.7	10537.5
WSB1	ENSG00000109046	26118	7621.49	-7.22493e-05	-0.401077	-0.33735	-0.0637677	0.999931	0.00694844	0.0467004	0.730428	8244.12	7674.62	8162	10400	6597.84	8795.98	6976.32	10618.4	7418.34	8987.65	5531.83	9644.32	5674.34	7726.88	7349.55	8754.15	3713.68	4916.85
PRRC2A	ENSG00000204469	7916	7602.99	0.00017042	0.017863	0.0309309	0.0736351	0.999931	0.868753	0.793421	0.48842	7229.78	7120.5	7846.43	7201.53	8371.62	8191.07	8210.09	8514.6	7833.08	7025.76	7302.36	7406.24	7575.39	7949.11	7513.75	7276.36	7492.99	6793.17
ARF3	ENSG00000134287	377	7595.39	-0.000143785	-0.00571196	-0.0690646	-0.086445	0.999931	0.949079	0.294466	0.191506	7872.61	8071.31	8155.9	8091.82	7660.01	7683.88	7485.21	7782.5	7593.29	7721.89	6928.67	6832.24	6918.28	7224.68	7854.43	7976.93	7566	7297.44
ZNF207	ENSG00000010244	7756	7593.1	0.000311187	0.077657	-0.0590713	-0.0874129	0.999931	0.114951	0.362767	0.165684	8441.35	7987.01	8384.96	7566.33	8250.64	7654.05	8488.29	7732.77	7892.82	7714.63	6937.14	6933.09	7450.91	7152.78	7311.8	7043.49	7029.93	6703.74
ARHGEF6	ENSG00000129675	9459	7587.15	4.9612e-05	0.0140938	0.252614	0.283965	0.999931	0.931449	0.150187	0.0805765	5709.31	7049.84	5441.33	5557.76	8273.5	9164.28	8143.37	7846.16	7561.71	6017.82	11849.6	9146.49	8550.05	8804.26	6244.47	4685.63	8133.5	8389.62
RPS15A	ENSG00000134419	6210	7566.89	0.000286154	0.0310205	-0.0299066	0.055806	0.999931	0.756398	0.810855	0.640655	7314.31	8004.37	8268	7170.05	7876.26	7428.75	7574.55	7424.41	8493.59	6996.75	7350.36	7322.56	8011.49	7887.02	7710.04	6350.69	7263.77	7757
CAPZA1	ENSG00000116489	829	7551.33	9.55294e-05	-0.000703666	-0.0614778	-0.0225555	0.999931	0.995163	0.556356	0.862852	7823.56	7906.44	9023.4	8237.3	8268.74	8503.81	8497.33	8166.46	7574.51	7510.79	6518.28	6895.54	6839.53	6762.79	7414.66	6826.14	6351.53	6803.11
XRCC6	ENSG00000196419	2547	7539.82	-4.69898e-07	0.0434081	0.251609	0.174476	0.999931	0.692356	0.0266043	0.123789	6045.34	6919.68	6473.31	6280.85	7906.74	7701.37	7879.88	7751.67	6431	6147.54	8058.19	6745.34	7329.82	7306.38	8233.8	7458.78	10634.6	10412.5
TOP2B	ENSG00000077097	7155	7532.44	-7.68362e-05	-0.121224	-0.303701	-0.181962	0.999931	0.116943	0.00120208	0.05919	8126.2	8259.73	6768.16	8421.87	6480.67	7446.24	7069.05	7906.84	8106.16	9131.87	6563.46	6152.02	6389.88	7110.3	8928.36	8471.79	6649.14	7602.16
ZC3H11A	ENSG00000257315	9877	7505.51	2.52576e-05	-0.00636385	-0.380924	-0.322095	0.999931	0.966832	0.00209998	0.00637672	10523.3	9570.03	9812.92	9229.64	7782.9	7706.52	7964.7	7528.86	8856.27	9212.44	5142.15	6083.35	6583.8	6527.49	6560.61	6503.99	4662.9	4847.3
ANKRD33B	ENSG00000164236	651746	7503.82	0.000119179	-0.0409251	-0.40569	-0.134358	0.999931	0.757034	0.00927817	0.3806	12381.8	9527.89	12031.6	11243.6	7732.41	8842.28	9762.77	9886.29	7903.06	6608.4	4603.74	5520.08	6129.92	5516.55	5346.07	5227.07	2953.94	3851.18
ZC3H11A	ENSG00000058673	9877	7493.49	2.55358e-05	-0.00632273	-0.37854	-0.319508	0.999931	0.967199	0.00220216	0.006728	10508.6	9548.96	9789.77	9223.13	7774.33	7696.23	7960.17	7519.9	8823.84	9183.44	5134.62	6072.63	6579.56	6525.31	6542.68	6485.56	4668.44	4845.64
TNPO1	ENSG00000083312	3842	7485.08	0.000103593	0.0875018	0.275317	0.214604	0.999931	0.361432	0.0168637	0.0557753	7837.13	7549.42	11172.6	9762.73	8556.43	7926.67	9579.57	7628.33	6061.49	5830.09	6774.31	7098.32	7571.16	7366.3	5426.28	4868.05	7272.09	6450.37
RPS16	ENSG00000105193	6217	7480.38	6.67345e-05	0.0719797	0.113049	0.0609223	0.999931	0.473339	0.387666	0.672732	6735.13	7729.17	6796.18	6062.62	7745.75	7192.13	7036.25	7005.65	7845.88	6738.12	8251.15	7426.63	8136.81	7470.88	7531.68	6666.04	9460.74	8816.05
RPS27A	ENSG00000143947	6233	7469.13	0.000105974	0.0666527	0.112443	0.082629	0.999931	0.480267	0.33666	0.500989	6231.09	7602.72	7923.19	6812.85	8042.01	7443.15	7177.61	7064.33	7979.86	6941.16	7841.7	7379.42	8815.09	7903.36	7610.01	6183.79	7656.58	7836.49
HUWE1	ENSG00000086758	10075	7460.24	0.000132494	-0.0521399	0.045053	0.15417	0.999931	0.560697	0.699333	0.0979733	6706.96	6091.6	6425.79	6925.76	7400.9	7263.12	7140.29	7992.39	7219.51	6952.44	8254.92	8139.04	6941.14	7865.23	8221.53	8209.8	8212.99	8320.89
USP9X	ENSG00000124486	8239	7449.44	-4.07741e-05	0.0682562	-0.168326	-0.289066	0.999931	0.565751	0.275805	0.034441	10120.4	8622.95	10808.3	9844.16	8020.1	6893.79	8590.07	7114.07	7355.2	8689.54	5777.5	6042.58	6506.74	6421.82	6466.24	7105.59	5150.91	4559.97
CLIP2	ENSG00000106665	7461	7442.63	-4.19493e-05	-0.684101	-0.0697535	0.302253	0.999931	0.000468498	0.753735	0.0982167	6534.77	6130.03	8877.19	12190.4	7401.85	10795.9	6724.14	14437	5791.82	6965.33	4207.47	12789	6483.03	10047.2	3993.75	4629.35	2582.39	3386.65
RBMX	ENSG00000147274	27316	7417.74	8.90496e-05	0.0662227	0.168344	0.132437	0.999931	0.524861	0.17755	0.287136	6743.48	7228.35	6762.07	6775.93	8659.31	8411.22	8095.88	8083.9	6761.25	6391.66	7831.35	6329.05	7407.72	7520.99	7479.78	6231.34	9221.36	7584.77
CBX5	ENSG00000094916	23468	7406.01	-5.00765e-05	-0.0424378	0.0799154	0.083729	0.999931	0.717961	0.595806	0.562187	5344.07	6668.03	5797.1	6299.3	7259.91	7814.54	6765.98	7150.87	6773.2	6531.05	7356.95	7653.01	8058.06	8050.42	9787.13	9172.35	8245.34	8580.89
PTPN12	ENSG00000127947	5782	7386.1	-5.13501e-05	-0.197791	-0.500481	-0.259749	0.999931	0.124568	0.00520705	0.10323	10560.8	9530.37	10183.3	10707.3	7414.24	8639.61	8635.3	9904.19	7672.65	8856.32	3732.13	7020	4930.86	5913.08	5829.25	6874.65	2721.03	3824.68
AP2B1	ENSG00000006125	163	7371.47	2.04309e-06	0.106707	-0.0708725	-0.182933	0.999931	0.207106	0.578602	0.0788485	8793.03	7837.02	9449.83	8671.59	8247.78	7185.96	8600.24	7340.86	7412.37	8031.28	6375.21	5810.84	6657.47	6360.81	6791.82	6916.38	6391.27	5812.78
F13A1	ENSG00000124491	2162	7366.99	-5.33152e-05	-0.921945	-0.883053	-0.152684	0.999931	0.000468498	0.00242458	0.424285	10771.6	5861.03	5259.79	12297.9	5086.99	10799	8326.57	11694.6	8502.98	12146.8	2130.09	6612.3	3913.02	6786.76	5531.04	9616.75	1607.29	5661.25
ANP32B	ENSG00000136938	10541	7347.37	-0.000422419	-0.0644385	-0.00666326	-0.0825886	0.999931	0.411964	0.958223	0.404458	6181	7277.94	6038.34	6634.79	6039.61	6948.31	6496.83	7154.85	6945.58	7708.19	7388.95	6385.91	6525.37	6876.08	9008.58	9837.98	8920.97	9883.39
SEC61A1	ENSG00000058262	29927	7313.66	-3.15082e-05	0.0316149	0.0952505	0.039913	0.999931	0.752228	0.363882	0.754483	6685.04	7275.46	7716.07	7428.44	6896.96	6831.03	6873.41	6505.31	7342.39	7055.57	7582.85	7012.49	7107.11	7138.62	7338.22	7235.61	8819.3	8801.98
TACC1	ENSG00000147526	6867	7313.42	-1.20714e-05	0.0823325	0.0196722	-0.088744	0.999931	0.463195	0.921676	0.569207	7549.11	6669.27	9514.41	9051.59	6942.69	6509.03	7222.85	6317.32	7092.36	7647.76	7710.87	6217.47	7463.61	6794.38	7597.74	8132.18	6769.29	6439.6
STAT2	ENSG00000170581	6773	7302.16	-9.39894e-06	-0.140904	-0.114687	0.019398	0.999931	0.391795	0.639714	0.938467	11949.8	9524.17	13940.8	9078.73	14184.5	11812.3	11306.4	8439	3477.48	4096.21	2142.33	9145.42	2807.96	6458.86	3924.86	4897.16	1138.69	3114.23
DHCR24	ENSG00000116133	1718	7299.23	-9.88619e-07	-0.0157612	-0.0289204	-0.00842292	0.999931	0.903003	0.847433	0.963198	6461.72	7509.75	6785.22	6596.79	7507.59	6893.79	6794.25	7593.51	6827.81	6299.81	6393.09	7054.33	7174.86	7698.56	9451.17	8857.97	8049.39	7436.55
YWHAB	ENSG00000166913	7529	7273.89	-0.000428979	-0.0135166	0.189882	0.129606	0.999931	0.856715	0.000358138	0.0212793	6069.34	6716.38	7212.87	7394.79	7132.26	7610.84	7174.22	7395.57	6671.65	6692.19	7757.93	7355.82	7448.37	7203.98	7205.16	7582.98	8033.68	8272.04
CTNNB1	ENSG00000168036	1499	7267.69	-0.000145449	-0.150783	-0.0081466	0.0718732	0.999931	0.0655277	0.958882	0.579398	7106.64	7061	8097.42	8592.33	6822.66	7847.46	6875.67	8875.68	6727.11	7870.14	6347.91	8577.85	7199.41	7932.77	6289.77	6634.02	6040.97	5919.6
CTSC	ENSG00000109861	1075	7250.93	1.974e-05	0.42682	0.535831	0.10749	0.999931	0.000159829	6.42782e-05	0.453038	7276.74	6234.16	13503.4	8107.02	12279.3	7239.45	11230.6	7303.06	4923.94	5096.09	7253.41	6242.14	7214.66	5998.05	4781.74	5057.26	5762.77	5012.9
EPSTI1	ENSG00000133106	94240	7186.59	-4.25101e-05	-0.372917	-0.24115	-0.0744683	0.999931	0.107165	0.320849	0.74693	9949.3	7711.81	14139.4	12864.6	9853.89	12584.9	8481.5	11113.7	4277.94	7409.27	1163.41	9343.9	2144.92	6964.32	3003.8	5749.09	296.688	2306.07
EIF4B	ENSG00000063046	1975	7163.22	0.000106638	0.0216252	-0.11239	-0.0557809	0.999931	0.866698	0.401282	0.708875	6377.19	7711.81	6336.85	6988.73	6427.32	6463.76	6850.79	6806.71	8613.06	7772.64	7208.23	6174.55	7408.57	6856.48	8666.01	6502.05	7945.88	7827.38
CDV3	ENSG00000091527	55573	7157.27	0.00017365	0.0723453	0.0487921	0.0177075	0.999931	0.288374	0.602357	0.880434	7490.67	7103.15	7756.27	6546.85	7192.28	6733.3	7821.08	7253.33	7303.99	7150.64	7486.85	7530.7	7323.89	6932.73	6604.97	6339.04	7173.19	7087.95
HNRNPA1	ENSG00000135486	3178	7155.68	9.75365e-05	0.129559	0.208802	0.105844	0.999931	0.141928	0.0712361	0.398718	6213.35	7217.19	6673.12	6106.05	7654.3	6858.81	7142.56	6688.34	6704.93	5792.22	8111.85	6513.59	8294.31	7017.7	7644.93	6308.96	9395.12	8464.97
ATF4	ENSG00000128272	468	7151.7	4.66745e-05	0.0889224	0.221374	0.125913	0.999931	0.333919	0.0479277	0.287727	8725.2	7296.53	8483.65	7481.64	8328.75	7880.38	8964.38	8008.3	5633.09	6235.36	7163.99	6976.01	7173.16	6266.04	4980.86	5098.98	7308.14	6726.1
F2RL2	ENSG00000164220	2151	7144.13	1.85568e-05	0.888858	0.421616	-0.123946	0.999931	2.69011e-05	0.0417636	0.489249	5098.83	5575.91	16815	8716.1	10489.3	4658.27	13122.6	5038.14	8029.36	7517.24	8006.43	4349.55	8929.41	5201.73	4390.1	3842.43	5634.3	3179.64
RPL35A	ENSG00000182899	6165	7130.63	8.00432e-05	0.0615782	0.12971	0.0873276	0.999931	0.499139	0.219266	0.442531	7141.08	7338.68	7779.42	6880.16	7193.23	6900.99	6927.69	7079.25	7009.58	6506.08	7179.05	7209.9	8223.18	7038.4	6311.48	5988.76	8012.42	7631.97
PTPRJ	ENSG00000149177	5795	7115.76	-2.98171e-05	-0.0975487	-1.28841	-1.23594	0.999931	0.521674	0.00016993	0.00054479	14362.5	11732	12086.4	13524.7	5958.63	5959.66	8284.73	7956.58	9086.68	11600.6	1566.27	3915.02	2492.1	3138.47	5917.95	7490.8	1286.57	1723.96
NRDC	ENSG00000078618	4898	7114.71	-4.15366e-05	0.0370236	-0.317569	-0.401484	0.999931	0.758052	0.0110195	0.00094702	9830.33	8539.89	9111.12	8199.3	7406.61	6583.1	7499.91	6641.59	7775.91	9065	5390.64	5566.22	5469.42	5479.52	7034.35	7418.03	5349.63	5704.31
ARHGAP6	ENSG00000047648	395	7110.21	9.40022e-06	0.0547195	-0.462469	-0.594415	0.999931	0.694464	0.0179925	0.00595482	8843.12	7956.02	9515.63	9619.41	5923.39	5641.77	7540.62	6097.49	10894.1	10431.5	6107.89	5275.46	6473.71	5266	7494.88	7928.41	3473.37	3500.92
BTF3	ENSG00000145741	689	7109.05	3.92742e-05	0.0922383	0.22564	0.124288	0.999931	0.220063	0.010174	0.196629	5924.29	6861.42	7148.3	6321.02	7537.12	7116	7516.87	7016.59	6882.43	6402.94	7812.52	6688.47	7756.6	7462.16	6967.35	6194.47	8412.63	7941.65
WDR26	ENSG00000162923	80232	7105.29	1.27015e-05	0.0189142	-0.436704	-0.441532	0.999931	0.899498	0.00399534	0.003571	12107.4	10255.6	10681.6	10381.6	7274.2	6858.81	9208.65	7757.64	7472.96	8237.54	4471.96	5340.91	5411.84	5126.56	5340.41	5371.64	3314.4	3281.49
HADHA	ENSG00000084754	3030	7096.31	-5.45673e-05	-0.0085418	0.0402716	0.0346394	0.999931	0.930569	0.647063	0.722695	6328.14	7232.07	7190.94	7081.02	7296.11	7516.19	7281.65	7479.12	7293.75	6977.41	7035.98	6891.25	7091.02	7139.71	7102.3	6744.63	6980.02	7072.22
FURIN	ENSG00000140564	5045	7079.28	-0.000172616	-0.136808	-0.144118	-0.164734	0.999931	0.232121	0.401589	0.272739	8645.89	7684.54	9176.92	10759.4	7255.15	7619.07	7645.79	8085.89	6385.77	9081.11	5102.61	7554.3	5518.53	6554.72	4942.17	7006.62	3848.62	4559.97
CTDSP2	ENSG00000175215	10106	7036.65	-4.01794e-05	-0.0788812	-0.284987	-0.186685	0.999931	0.484931	0.0436402	0.169426	7827.74	7622.56	8375.21	9403.36	6377.79	7073.82	7347.24	7177.73	8020.82	8737.07	5418.88	6297.94	5975.8	6616.81	7052.28	7353.99	4672.14	5308.51
DDX6	ENSG00000110367	1656	7029.69	1.54125e-05	0.0739362	0.0415768	-0.0359347	0.999931	0.306364	0.687753	0.750925	7468.75	7349.84	7809.88	7310.1	7223.71	6853.67	7444.5	6445.63	6681.03	7020.92	7112.22	6285.06	6879.33	6505.7	6901.29	6578.71	7145.47	7518.53
CERS2	ENSG00000143418	29956	7021.71	2.60434e-05	0.22374	-0.0769845	-0.270938	0.999931	0.0440315	0.659651	0.0454784	7803.74	7408.1	8918.62	8228.62	6691.2	5743.62	7028.34	5182.37	8627.57	8307.63	7346.6	5168.17	7762.53	6115.71	6960.74	7033.78	6783.16	5280.36
PARP9	ENSG00000138496	83666	7019.14	-2.18843e-05	-0.43193	-0.429104	-0.0741888	0.999931	0.0684453	0.103733	0.734464	9845.98	8904.35	10144.3	10451.1	8372.57	9883.39	8038.2	9929.06	5738.06	7300.5	1752.64	8471.64	3016.27	7600.51	5387.59	7123.05	597.073	3788.25
EP300	ENSG00000100393	2033	7015.51	8.99041e-05	-0.00187978	-0.42226	-0.355929	0.999931	0.988766	5.04967e-06	8.12757e-05	10410.5	8825.01	7950	7813.87	7069.39	7020.33	8342.41	7265.26	8066.91	7959.57	5122.38	5814.06	5674.34	5775.82	6460.58	6900.85	4801.54	5006.28
MLC1	ENSG00000100427	23209	7005.22	-0.000133096	-0.206557	-0.298209	-0.136712	0.999931	0.0124386	0.00484235	0.231362	7340.4	7248.19	6112.66	7040.85	6019.6	7721.95	5537.86	6573.95	7701.66	8061.89	6103.18	7819.31	7052.07	7546.04	7671.35	8928.8	5211.91	6402.34
BTG2	ENSG00000159388	7832	6997.93	-5.65748e-06	-0.126093	0.227086	0.424154	0.999931	0.357067	0.25656	0.0420003	6583.82	5738.3	8306.98	7171.13	9533.81	10224.9	8492.81	9927.07	4336.83	4428.16	6171.89	12649.5	9295.22	8293.35	3599.28	4120.91	2496.43	4592.26
BAZ2A	ENSG00000076108	11176	6996.84	-2.57705e-05	-0.0274878	-0.241134	-0.199164	0.999931	0.843049	0.101188	0.147723	10319.8	8614.27	10591.5	9721.47	8145.85	7348.5	8482.63	7631.31	6546.2	7510.79	4761.87	5897.74	5289.05	5933.78	5296.05	5830.6	3600.92	4420.86
HECTD1	ENSG00000092148	25831	6995.64	5.94977e-05	0.220829	0.0607715	-0.133437	0.999931	0.00217842	0.603865	0.185902	7603.37	7048.6	8372.78	7369.82	7439	6188.05	7498.78	6036.81	7128.2	7306.95	7689.22	5582.31	7284.94	6586.31	6712.55	6606.85	7228.65	6238.39
RBM3	ENSG00000102317	5935	6993.43	3.85956e-05	0.0767312	0.142832	0.063809	0.999931	0.37384	0.173962	0.605663	6320.84	7451.49	6920.46	6515.36	7143.69	6476.11	7002.33	6840.53	6953.26	6149.15	8335.87	7134.8	7597.41	6881.53	6822.02	6135.28	7592.81	7608.78
MAVS	ENSG00000088888	57506	6970.65	1.69644e-07	0.0983405	-0.626897	-0.928897	0.999931	0.447193	0.0017485	3.67933e-05	9522.48	8621.71	8453.19	8604.27	6109.15	4986.45	6629.14	4632.3	11011.9	11611	5337.93	4058.79	5599.83	4731.12	8544.28	8684.28	4221.1	4112.83
GNB1	ENSG00000078369	2782	6953.89	-0.000123489	-0.0735985	-0.0141775	0.031306	0.999931	0.272081	0.895504	0.770765	7108.73	6754.81	6691.4	7263.42	7221.81	7545	6924.3	7774.55	6359.31	7022.53	6542.75	7147.67	6171.41	6274.75	7006.99	7204.56	7006.83	7149.23
ITGAV	ENSG00000138448	3685	6943.66	-7.53719e-05	-1.05775	-0.0124484	0.614298	0.999931	1.443e-06	0.961886	0.0118181	6783.14	7368.43	7924.41	13769	7466.63	14041.7	6570.34	18498.4	2613.02	4085.73	2778.62	11562.7	4049.35	7687.66	2580.08	3056.48	1727.44	2422.82
BCL2L1	ENSG00000171552	598	6924.49	-1.46735e-05	0.633459	-0.496582	-1.32519	0.999931	0.000127953	0.00608797	5.64423e-11	13425.4	11039	12104.7	8036.44	8977.48	5382.52	9821.58	5186.35	8825.55	9851.37	4054.04	2906.49	5371.19	3305.14	5345.13	5923.75	3289.45	1795.17
ARF1	ENSG00000143761	375	6904.7	6.05783e-06	0.0309529	0.0103806	-0.0225966	0.999931	0.765798	0.943898	0.87621	7802.69	6960.59	8450.75	8190.62	7274.2	7117.03	7126.72	7128.99	6657.14	7017.7	6331.91	6288.28	6247.62	6096.1	6018.93	6330.31	6917.17	6327.82
SRSF11	ENSG00000116754	9295	6895.52	3.18202e-05	0.0129882	0.0184854	0.013014	0.999931	0.900001	0.867566	0.918284	7266.3	7467.6	7272.57	7227.59	7059.86	7450.35	7495.39	7740.73	6672.5	6745.37	6552.17	5869.85	6768.4	6736.65	6353	5955.77	6870.96	6614.32
RPN1	ENSG00000163902	6184	6894.38	3.17819e-06	-0.00472008	-0.364862	-0.336312	0.999931	0.973777	0.000849342	0.00133065	9262.63	8707.24	7547.93	6663.02	6536.87	6038.88	5875.98	6043.77	8118.96	8123.13	5616.55	6194.94	5553.25	5628.76	7245.74	7719.79	6292.37	6928.97
RPL31	ENSG00000071082	6160	6888.8	0.000138474	0.0166214	0.000573723	0.0461157	0.999931	0.888646	0.996663	0.726668	6967.85	7461.4	7543.05	6658.67	6959.84	6879.39	6643.84	6936.02	7492.59	6522.99	6364.85	7251.75	7941.2	6987.2	6299.21	5692.81	6670.4	6725.27
GNA13	ENSG00000120063	10672	6886.73	-5.06445e-05	0.0227093	-0.327023	-0.527275	0.999931	0.88632	0.0779005	0.00970851	10399.1	7973.38	10929	9789.87	7057	6012.13	7592.64	6239.73	7536.96	10383.9	4603.74	5542.61	4631.1	5031.79	5834.91	6884.36	3796.87	3722
APLP2	ENSG00000084234	334	6883.67	-9.52035e-06	-0.454642	0.0540983	0.471449	0.999931	0.00109558	0.783018	0.00353532	6161.17	6208.13	4840.66	5683.7	6784.55	9707.47	6542.07	9579.92	5431.7	5444.15	6474.04	10269.8	6230.69	9340.23	5597.09	5744.24	5656.48	8209.93
MORF4L2	ENSG00000123562	9643	6883.51	-2.79266e-05	0.0618917	0.181999	0.0897509	0.999931	0.462597	0.0447749	0.385905	6872.88	6503.16	7656.36	7012.62	7323.74	6877.33	6735.44	6487.41	6209.12	6581.01	6983.27	6479.26	7068.16	6750.81	6119.91	6283.73	8091.91	7867.13
PSTPIP2	ENSG00000152229	9050	6881.23	-2.34e-05	0.0860381	-0.599561	-1.01019	0.999931	0.530727	0.00574456	7.82193e-05	10031.7	9189.46	10456.2	9383.81	6337.78	5678.81	7233.03	6167.12	9970.77	11185.6	4024.86	3942.92	5529.54	4226.74	6976.79	7704.27	3259.87	2562.76
GSE1	ENSG00000131149	23199	6872.57	5.11675e-05	0.102721	-0.221257	-0.288476	0.999931	0.306911	0.0897668	0.0161325	8307.78	7977.09	8304.55	7901.82	6746.45	6220.97	6343.03	6018.91	8615.62	8393.04	5955.4	5692.82	7413.65	6243.16	6654.98	6348.74	5981.82	4586.47
MCM7	ENSG00000166508	4176	6868.82	-1.10226e-05	-0.0258467	0.227545	0.214172	0.999931	0.861924	0.177673	0.161753	5043.52	6811.83	4593.33	5061.59	7199.9	7704.46	6666.46	7273.22	5163.74	4354.03	7230.82	6793.62	6329.76	7047.11	8257.39	7225.91	10672.4	10209.6
GSTP1	ENSG00000084207	2950	6855.26	0.000126213	0.123565	0.453102	0.347645	0.999931	0.102717	4.39441e-07	7.80204e-05	5020.56	5708.55	8422.73	7236.27	7893.4	6935.97	7053.22	6845.5	6481.34	5284.62	8156.09	7685.2	9108.08	7817.3	5354.56	5022.33	7128.83	6240.05
RPL29	ENSG00000162244	6159	6851.4	4.11547e-05	-0.0150902	0.0405679	0.0725663	0.999931	0.898301	0.742136	0.530334	6485.72	6897.37	6565.91	6718.39	7225.62	7371.14	6898.29	7536.81	7327.03	6769.54	6236.84	6834.39	7445.83	7369.57	6122.74	5973.23	7167.65	6379.16
NOTCH1	ENSG00000148400	4851	6846.53	-7.00871e-05	0.0421726	0.118624	-0.0316781	0.999931	0.752815	0.507564	0.873666	7399.88	6315.97	8130.32	8976.67	8108.7	7456.53	7455.81	6227.79	7115.4	8980.4	5747.38	6116.61	7521.19	6531.84	4170.22	4959.26	6376.48	5647.18
HNRNPA3	ENSG00000170144	220988	6818.97	5.71404e-06	0.137601	0.358696	0.172855	0.999931	0.105209	0.000727094	0.115035	5610.18	6430.02	6468.43	5983.36	7924.84	6907.16	7251.12	6550.08	5462.42	5245.15	7970.66	5956.75	7661.76	6760.61	7000.38	6225.52	8865.52	8467.45
RPL27A	ENSG00000166441	6157	6806.66	0.000100606	0.0708036	0.0950629	0.0592031	0.999931	0.444275	0.430108	0.655266	6395.98	7142.82	6607.33	5924.73	7120.83	6841.32	6663.07	6339.2	7092.36	6263.56	6947.5	6729.24	7754.91	7117.92	6634.22	5774.32	7955.12	7215.47
TAB2	ENSG00000055208	23118	6799.82	-2.79799e-05	0.0438054	0.00795074	-0.0671327	0.999931	0.716646	0.966635	0.669346	7551.2	7056.04	9987.15	8498.96	8597.39	8004.86	8370.68	8966.19	6645.19	7277.14	5730.44	6093.01	6945.38	6244.25	4504.29	4626.44	3808.88	3489.33
NCOR2	ENSG00000196498	9612	6782.66	-9.98457e-05	-0.0885926	0.034946	0.00143082	0.999931	0.480943	0.874686	0.995678	6472.16	4937.49	7504.07	10300.2	6520.68	7274.43	6812.34	7255.32	6111.84	8136.82	5885.75	7081.15	6715.9	7389.18	5495.17	7903.18	5295.09	4997.17
SP110	ENSG00000135899	3431	6734.81	-1.67068e-05	-0.401712	-0.488632	-0.0869048	0.999931	0.07804	0.0727495	0.684899	11683.7	9623.34	10757.2	9457.64	9354.72	10417.3	7790.54	8050.08	5224.33	6617.26	1504.15	7981.32	2298.19	6955.61	4347.63	5536.59	653.453	2973.46
F11R	ENSG00000158769	50848	6712.52	-2.67775e-05	0.00118005	-0.29915	-0.31372	0.999931	0.994421	0.0698882	0.0444326	9609.09	8548.57	10050.5	9750.78	7714.31	6994.61	8212.36	6943.98	6902.06	7995.83	4570.8	5953.53	5800.52	5739.87	5039.37	5353.21	2756.15	2889.83
CAPRIN1	ENSG00000135387	4076	6702.43	0.000106782	0.10915	0.100329	0.0108024	0.999931	0.0826041	0.234149	0.93319	5588.26	5761.85	6018.85	5696.73	6535.92	6050.2	6345.29	6124.35	7152.09	6937.93	7693.92	6345.14	6944.53	6489.36	7685.51	7140.52	8540.18	7593.05
SLC25A37	ENSG00000147454	51312	6693.15	4.9205e-05	0.759664	-0.222618	-0.944989	0.999931	0.000426717	0.275043	0.000531124	10114.2	10730.3	13976.2	7133.13	7603.81	3485.47	8068.74	3564	9861.54	8202.09	4751.52	2937.61	5643.86	3793.18	6642.72	4864.17	5836.71	3267.41
UBE2D3	ENSG00000109332	7323	6692.48	5.80526e-05	0.0203613	0.111634	0.102353	0.999931	0.839811	0.214718	0.272259	7379.01	6840.34	8337.44	7056.05	7880.07	7628.33	7858.39	7349.81	5769.63	6008.15	6026	7098.32	6280.65	6173.44	5465.92	5399.78	5936.53	5976.73
CDC42	ENSG00000070831	998	6676.19	9.71976e-06	-0.0790343	-0.105478	-0.014221	0.999931	0.198823	0.158094	0.898578	7364.4	7156.45	7451.67	7102.73	6805.51	7140.69	6979.71	7832.24	6458.3	6604.37	5840.57	6537.19	6093.51	6250.79	6398.3	6394.35	5480.87	6279.79
HERC2	ENSG00000128731	8924	6669.04	-1.48187e-05	0.0269242	-0.920891	-1.03583	0.999931	0.854566	2.69473e-07	1.72632e-08	9732.23	8357.66	5731.31	6640.22	4209.62	4506.01	4611.68	3844.5	10654.3	11129.2	4797.64	3838.84	4798.76	4706.07	9893.77	11573.9	5798.82	5218.26
TGFBR2	ENSG00000163513	7048	6661.07	-4.06628e-05	-0.0649763	0.0144044	0.0526715	0.999931	0.576847	0.943267	0.757422	7358.14	6552.75	9809.26	10052.6	7165.6	8074.82	7485.21	7360.75	6279.1	7018.5	5643.84	6520.03	6164.64	6609.19	4334.42	4748.7	4048.27	4673.41
MAPRE1	ENSG00000101367	22919	6653.38	-3.36464e-05	0.0102471	-0.033476	-0.0550012	0.999931	0.929257	0.76843	0.621986	7016.89	6976.7	7884.2	7874.67	6845.52	7010.04	6891.5	7174.74	6338.83	6600.34	5831.15	5716.42	6079.96	5943.59	6628.56	6581.62	6419.92	5946.1
ZNFX1	ENSG00000124201	57169	6652.76	-1.19443e-06	-0.11284	-0.088388	0.045428	0.999931	0.46484	0.71797	0.837252	11253.7	7798.59	16124.2	10400	12608.9	9745.54	11773.5	7910.82	3282.06	3593.45	1655.69	6884.81	2823.2	5426.14	2424.37	2933.25	911.322	2200.08
DHX15	ENSG00000109606	1665	6643.69	0.000152274	0.104414	0.316702	0.25602	0.999931	0.216349	0.00176068	0.00891947	6265.53	6311.02	7435.84	5999.65	8155.37	7340.27	7493.12	6757.97	5554.58	5061.44	6770.54	6282.91	7132.52	6942.54	5710.34	5011.66	8011.5	7349.61
ARPC2	ENSG00000163466	10109	6639.1	-8.74458e-05	-0.0438264	-0.0295954	-0.00112003	0.999931	0.529235	0.735084	0.992803	6829.05	6614.73	7234.8	6832.39	6491.15	6942.14	6735.44	6997.69	6445.5	6599.54	6421.33	6827.95	6335.69	6430.53	6501.16	6836.81	5924.52	6503.36
PPP1R15A	ENSG00000087074	23645	6621.4	2.7972e-05	0.243044	-0.19237	-0.44712	0.999931	0.0440315	0.233208	0.00422035	13360.7	9391.53	10760.8	6772.67	8923.18	6339.28	10790.7	6852.46	5814.86	6736.51	4119.93	4737.94	5620.15	3941.33	3914.47	4381.92	3331.04	3395.76
AP2M1	ENSG00000161203	1173	6618.37	-2.9996e-05	0.0870184	-0.0788398	-0.185924	0.999931	0.310653	0.512912	0.0633233	7672.25	7339.92	8098.64	7872.5	6944.59	6205.54	7091.67	6342.18	6886.69	7083.77	5943.17	5466.44	6037.62	5737.7	6185.96	6511.76	6206.42	5503.93
TRIM58	ENSG00000162722	25893	6609.41	-1.78317e-06	0.249595	-1.03631	-1.59198	0.999931	0.126009	0.000184606	3.05653e-08	14462.7	12069.2	11566.2	9059.19	6356.83	4522.47	8028.02	3911.15	10155.1	10888.3	2828.51	2174.77	3775.84	2654.79	6110.47	6499.14	2196.97	1709.89
HMGB2	ENSG00000164104	3148	6597.41	-0.000167725	-0.166145	0.137981	0.192945	0.999931	0.0588676	0.27187	0.0884616	4762.81	6227.96	5083.12	6255.88	5946.25	7681.83	5845.45	7217.52	5012.69	5233.87	6451.45	6260.38	5875.03	6956.7	8366.86	8218.53	8134.43	9222.62
HDGF	ENSG00000143321	3068	6576.51	-7.89904e-05	0.0164916	-0.191058	-0.227094	0.999931	0.873305	0.0192993	0.00318391	7319.53	7823.38	6178.46	5619.65	6196.79	6339.28	5801.35	6293.44	7046.28	7062.82	6166.25	5990.01	5790.35	5789.99	7472.23	7404.44	7274.86	6808.08
TMSB10	ENSG00000034510	9168	6572.28	3.026e-06	-0.173106	0.0378199	0.219738	0.999931	0.0860909	0.830588	0.0843703	7307	6296.14	6375.84	6621.76	7196.09	7871.12	5937.05	8003.33	5388.18	5394.2	6801.6	8974.83	5762.41	6659.3	5237.54	6078.03	5624.13	6772.47
SLC16A3	ENSG00000141526	9123	6571.09	-8.81199e-05	-0.570437	-0.440477	-0.0597728	0.999931	0.000146169	0.00803423	0.745615	6964.72	7008.93	3649.08	5933.42	6044.37	8174.61	4557.39	8633.96	7070.17	8359.2	5215.57	9514.5	5505.83	7613.59	6718.21	8136.06	3901.31	5278.7
SH3BGRL3	ENSG00000142669	83442	6570.9	-2.73367e-05	-0.0156695	-0.422591	-0.414413	0.999931	0.913893	0.00160229	0.00158573	9386.82	8123.37	7798.92	7493.59	6420.65	6430.84	6106.68	6300.41	7647.9	7523.68	5109.2	6062.97	6135	5776.91	6331.29	7720.76	3899.46	4007.67
PCBP1	ENSG00000169564	5093	6567.84	-0.000287838	-0.0697334	-0.0359157	-0.018066	0.999931	0.217241	0.652123	0.853454	6181	6655.64	6486.71	6832.39	6212.03	6521.37	6255.96	7116.06	6442.09	6892.81	6408.15	6586.55	6340.77	6546.01	6955.08	6883.39	6316.4	6588.65
APP	ENSG00000142192	351	6544	-0.000209834	-0.0735799	0.25256	0.263006	0.999931	0.275747	0.00045512	0.000137519	6424.15	6327.13	7371.26	7481.64	7289.44	7347.48	7384.56	7315.99	5119.37	5560.18	5972.35	6928.8	5989.35	6906.59	5052.58	5449.27	6710.14	7161.65
SPCS3	ENSG00000129128	60559	6541.65	1.01587e-05	-0.0181865	0.124415	0.140376	0.999931	0.878639	0.258921	0.185597	5641.48	6428.78	7566.2	7879.02	6711.2	6863.95	6578.25	6572.95	6131.46	6115.31	6452.39	6336.56	7063.93	6612.46	6330.35	5531.74	6057.61	6875.98
TOP2A	ENSG00000131747	7153	6534.64	-4.06454e-05	-0.0949808	0.0557799	0.114545	0.999931	0.403138	0.76544	0.455706	3918.57	5117.24	4380.11	5406.85	5567.11	6620.13	5325.25	6495.37	5729.53	5574.68	6939.03	6619.81	6090.12	7264.99	10458.1	9772.97	8223.15	8120.51
NCKAP1L	ENSG00000123338	3071	6527.57	8.22046e-06	-0.113513	-0.143117	-0.00288904	0.999931	0.168063	0.193283	0.98605	6206.05	6158.54	6545.19	7419.76	5886.23	7073.82	6194.89	6964.86	7530.99	7543.02	6618.05	6119.83	6069.8	6926.2	6416.23	6378.82	5286.78	6157.24
USP7	ENSG00000187555	7874	6511.2	-9.22292e-05	0.154929	0.117288	-0.163788	0.999931	0.171801	0.500865	0.269205	6777.92	6919.68	8706.62	8851.81	6891.25	6205.54	6911.86	5028.19	6356.75	7531.74	6580.4	4945.01	6367.02	5301.95	5358.34	6120.72	7030.86	5315.96
SHC1	ENSG00000160691	6464	6510.53	-6.60336e-05	-0.0223546	-0.193249	-0.214276	0.999931	0.879552	0.230848	0.137971	8870.25	7266.78	9381.61	9519.53	7224.66	7274.43	7079.23	7030.51	6614.47	7532.54	4669.63	5588.75	5865.72	5583.01	4608.1	5950.92	3459.51	3669.84
ARPC5	ENSG00000162704	10092	6497.42	-4.4484e-05	-0.0739994	-0.263523	-0.180934	0.999931	0.548608	0.101219	0.228641	7421.79	7000.26	8592.09	9072.21	6118.67	6288.87	6035.44	6497.36	6895.23	8053.03	5065.9	6282.91	4987.6	5218.07	6761.62	7148.28	4279.33	5234.82
FAM46A	ENSG00000112773	55603	6493	8.92645e-07	-0.0938263	-0.293802	-0.107262	0.999931	0.487443	0.13092	0.553611	8993.39	8981.2	10067.6	8371.93	9137.52	7579.98	8950.81	6154.19	5464.98	5871.18	2991.35	5861.26	3310.95	5528.54	6202.95	5781.11	2670.19	4954.94
TXNIP	ENSG00000265972	10628	6488.32	-3.99314e-06	-0.000720362	-0.543505	-0.586226	0.999931	0.996654	0.0289928	0.0319449	10865.5	9768.38	11658.8	6988.73	8809.82	7422.58	11052	8431.05	6767.22	8261.71	1802.53	4988.99	4139.96	4358.56	4547.7	4267.43	1145.16	1513.64
KIF5B	ENSG00000170759	3799	6477.44	-2.00034e-05	0.0821767	0.0976071	0.00794606	0.999931	0.0424046	0.0486739	0.922286	6097.52	6236.64	6948.48	6354.68	6592.13	6232.29	6763.72	6493.38	6358.46	6440.81	6798.78	6312.96	6797.19	6524.22	6468.13	6280.82	6677.79	6216.03
ARAP1	ENSG00000186635	116985	6466.4	-9.29301e-05	-0.272801	-0.28142	-0.0991336	0.999931	0.0319135	0.0789473	0.548544	7418.66	7277.94	7618.59	9678.04	5925.29	7469.9	6176.8	7674.08	6497.56	7453.59	5083.79	7921.24	5290.75	6751.9	5152.61	6388.53	2942.85	3673.15
ARPC1B	ENSG00000130429	10095	6462.72	-0.000100368	-0.102721	-0.0347877	0.0119465	0.999931	0.294463	0.834234	0.950272	7303.87	6511.84	8266.78	9311.07	6738.83	7355.71	6806.69	7327.93	5897.64	6466.6	5580.78	6677.74	5483.82	5980.62	4900.64	6022.72	4600.05	5095.71
EIF3L	ENSG00000100129	51386	6459.58	7.74606e-05	0.0289113	0.0338807	0.0310965	0.999931	0.775589	0.782199	0.814835	5663.4	6607.29	5966.46	5999.65	6547.35	6065.63	6539.8	5937.34	7012.14	6140.28	6426.04	6521.1	7282.4	7363.03	6800.31	6131.4	6692.58	6576.23
PTGES3	ENSG00000110958	10728	6456.47	3.43814e-05	0.120446	0.395514	0.242368	0.999931	0.147232	9.20028e-05	0.0149082	5634.18	5887.06	6550.07	5714.1	7202.75	6767.25	6910.73	6121.36	5086.08	5031.63	7483.08	6278.62	7411.96	6309.61	5885.87	5375.52	8422.8	8143.69
MTHFD2	ENSG00000065911	10797	6453.89	4.32368e-05	-0.0577176	0.149193	0.26509	0.999931	0.650848	0.380907	0.0700358	6509.72	5949.04	5402.34	5464.39	6756.93	8309.38	5958.54	8165.46	5623.71	5854.26	7866.18	6935.24	6278.95	6749.72	5023.32	4460.52	7467.11	7395.15
ENC1	ENSG00000171617	8507	6450.78	-0.000161422	0.114829	1.31937	0.489786	0.999931	0.382009	1.05838e-08	0.016855	2415.84	3545.38	9682.55	9372.96	7848.63	7342.33	6064.84	4839.2	3915.26	4967.18	8492.12	8154.06	9002.23	8066.76	3312.39	4912.68	9570.73	4608.82
GPATCH2L	ENSG00000089916	55668	6427.79	0.000102626	-0.0281187	-0.305708	-0.137429	0.999931	0.8322	0.0226726	0.317895	9235.5	7094.47	8157.12	8419.7	6944.59	7296.04	7817.68	8120.7	7655.58	7565.58	4436.2	5020.11	5941.08	5734.43	4484.47	4427.53	3648.06	3701.3
XAF1	ENSG00000132530	54739	6426.12	-6.16831e-05	-1.01005	-0.16233	0.0418237	0.999931	0.00852354	0.499983	0.867487	8777.38	5088.73	7928.07	9765.98	8786.96	14254.6	7108.63	13372.7	2199.99	5143.63	850.906	12318	1424.3	8493.79	1865.7	5201.84	170.988	2917.98
GDI2	ENSG00000057608	2665	6425.03	9.80646e-05	0.0406195	0.165072	0.153218	0.999931	0.687972	0.11308	0.135993	5370.16	5706.07	5563.17	5507.82	6383.5	6622.19	6715.09	6307.37	5981.27	5837.34	7253.41	6164.9	6436.46	6625.53	7173.08	6105.2	8198.2	7699.87
TPP2	ENSG00000134900	7174	6399.33	7.89182e-05	0.0289	-0.195	-0.138182	0.999931	0.825404	0.161002	0.311251	9212.54	7425.45	8947.86	8225.36	7123.69	6544.01	8210.09	6576.93	6473.66	6236.16	5157.21	5591.97	6148.55	5650.55	4950.66	5171.76	3370.78	4170.8
RPL26	ENSG00000161970	6154	6391.24	0.000177293	0.00483652	0.0374358	0.10903	0.999931	0.970916	0.76732	0.307814	5900.28	6549.03	6266.18	5493.71	6483.53	6397.92	6409.75	6515.26	6828.67	5780.13	6452.39	6802.2	7064.77	7015.52	6351.11	5474.49	6480	6777.44
RPS13	ENSG00000110700	6207	6389.23	0.000107239	0.00505384	0.0206378	0.0761407	0.999931	0.971954	0.896482	0.569842	5948.29	6762.25	5822.69	5381.88	6304.43	6204.51	5739.15	6180.05	6915.71	5808.33	6725.36	6612.3	7043.6	6610.28	6550.23	5651.09	7146.39	7599.67
SSH1	ENSG00000084112	54434	6384.3	-5.40603e-05	-0.0512339	-0.140776	-0.121303	0.999931	0.701856	0.445793	0.45964	6643.3	6278.79	8687.12	9665.01	6382.55	6501.83	6431.24	6800.74	6898.64	8090.9	4741.17	6338.71	5774.27	5821.58	5516.88	6192.52	4129.6	4022.58
NRGN	ENSG00000154146	4900	6366.25	-2.05872e-05	0.0923021	-0.658435	-1.20464	0.999931	0.5316	0.0111333	0.000183205	12355.7	10479.9	12799.2	10564	7011.28	4707.65	8272.29	4795.43	7132.47	8163.41	2315.52	2574.97	3752.13	3170.06	5791.5	6979.45	1818.02	1909.44
RPS5	ENSG00000083845	6193	6363.21	7.66205e-05	0.0518696	0.161475	0.13051	0.999931	0.618275	0.164521	0.264974	5316.94	6209.37	5942.09	5278.73	6769.31	6240.52	6060.32	5938.34	6691.27	5671.36	6849.61	6816.15	7010.58	6677.82	6219.94	5507.49	7853.45	7484.58
MAN2A1	ENSG00000112893	4124	6358.61	-1.64721e-05	-0.0908964	-0.769371	-0.611746	0.999931	0.48246	0.000194637	0.00310428	10230	8803.94	8720.02	10153.6	5582.35	6576.93	5578.57	6162.14	7816.87	8579.16	3807.43	4231.53	4108.63	4381.43	6435.1	7144.4	2670.19	3472.76
MEF2C	ENSG00000081189	4208	6344.82	-6.64984e-05	-0.0458823	-0.38169	-0.428702	0.999931	0.7423	0.0338736	0.018736	5795.93	6439.94	6762.07	7171.13	4434.44	5429.85	5170.32	5239.07	8753.01	9499.27	4952.95	4423.58	5787.81	5996.97	8448.02	10055.3	4295.04	5551.95
CCT7	ENSG00000135624	10574	6329.55	-7.72542e-06	0.182419	0.435389	0.173372	0.999931	0.0564951	0.000434799	0.165261	4358.95	5578.39	5875.08	5195.13	7128.45	6071.8	6521.71	5740.39	5594.69	5046.14	7809.7	5364.51	6759.93	6194.14	6530.42	5667.59	10083.7	8411.15
RPS6KA3	ENSG00000177189	6197	6309.47	-0.000142149	-0.0138559	0.121718	0.0164869	0.999931	0.923311	0.395138	0.929638	5625.83	6654.4	8213.17	8183.02	6835.04	6555.32	7125.59	7450.28	5613.47	7532.54	6129.54	6483.55	6095.2	6585.22	4965.76	4264.52	4714.66	4543.41
LRRC8B	ENSG00000197147	23507	6304.92	1.18942e-05	-0.0147157	0.216525	0.226461	0.999931	0.930788	0.257671	0.18535	5715.57	4679.65	10178.4	8823.59	7734.32	7129.38	9101.22	10074.3	4677.32	4428.97	5347.34	7542.5	7185.02	6877.17	3787.07	4204.36	3029.73	2972.63
EIF4A2	ENSG00000156976	1974	6302.12	-2.1617e-06	0.0817303	0.0910002	-0.010526	0.999931	0.375893	0.475917	0.951971	5621.65	5466.82	6869.28	6821.53	5921.48	6028.59	6104.42	6375.01	6596.55	6875.89	6823.25	5572.65	7030.06	6049.25	6353.94	6257.54	6980.02	5690.23
S100A4	ENSG00000196154	6275	6296.47	-5.1172e-05	-0.00451938	-0.0343947	-0.0580539	0.999931	0.975353	0.826876	0.692301	5891.94	6350.68	6074.89	6750.96	5161.29	5687.04	4878.56	5452.93	6888.4	6579.39	6759.25	6363.38	6234.07	6195.23	6702.17	7132.76	7846.98	6386.61
CLCN3	ENSG00000109572	1182	6293.44	-2.11432e-05	0.0875525	-0.280223	-0.565981	0.999931	0.526206	0.158338	0.013668	9721.8	9056.82	11354.2	11050.4	6215.84	5849.59	6954.83	5019.24	7075.29	7393.96	3791.43	3583.49	5172.2	3931.53	4965.76	5893.67	3533.45	2718.43
CALM2	ENSG00000160014	805	6281.51	-9.06285e-05	-0.0341335	-0.0307587	-0.0329661	0.999931	0.745002	0.820797	0.815412	6869.75	6381.68	6790.09	7721.59	6109.15	6493.6	5907.65	6534.16	6064.9	6423.09	5998.7	5645.61	5737.85	5493.68	5754.69	6536.01	6289.6	6315.4
LUC7L3	ENSG00000108848	51747	6279.3	-5.37687e-05	0.119747	0.0306436	-0.12633	0.999931	0.127398	0.818791	0.233093	6729.91	6987.86	7229.93	6991.99	6464.47	5850.62	6503.62	6123.35	6520.6	6810.63	6172.84	5186.41	6738.76	5847.72	5583.88	5470.61	6361.69	5452.59
MAFG	ENSG00000197063	4097	6268.03	0.000273633	0.0896188	-0.433061	-0.371937	0.999931	0.300266	9.42481e-06	0.000100235	10763.3	8547.33	6954.57	5707.59	6751.21	6433.93	7496.52	6419.77	7848.44	7065.23	5263.57	5403.14	5933.46	4894.53	4780.79	4733.18	3831.06	3996.91
RPS23	ENSG00000186468	6228	6263.29	9.56971e-05	0.120807	0.167593	0.0860778	0.999931	0.217904	0.216415	0.55544	5447.38	6400.27	6024.94	4974.73	6257.76	5545.07	5724.45	5399.21	6603.38	5204.86	7372.01	6235.71	8087.7	6785.67	6294.49	5262.97	7790.6	7328.08
NEK6	ENSG00000119408	10783	6257.35	-7.66182e-05	-0.085302	0.402838	0.429819	0.999931	0.449466	0.0048229	0.00244674	4621.92	4070.98	8200.98	8908.27	6846.47	7273.4	7387.95	7850.14	5190.2	5770.47	6118.24	8129.38	7226.51	7704	3638.91	4455.67	4426.29	4812.52
FSCN1	ENSG00000075618	6624	6252.49	-7.48819e-05	-0.528348	0.793759	1.2742	0.999931	0.00148928	8.88753e-05	1.27445e-09	2811.35	3440.01	5587.54	7319.87	6238.7	9595.34	4455.62	10983.4	3585.01	3593.45	6662.29	13602.3	8366.29	10176.9	2850.92	3434.9	4912.45	4928.44
SNRNP200	ENSG00000144028	23020	6251.84	-1.20703e-07	0.0240034	0.0931051	0.0609878	0.999931	0.803958	0.317706	0.563043	5251.19	6030.86	5659.42	5442.68	6163.45	6116.04	6084.06	5856.77	6058.07	5693.92	6673.59	6015.76	5896.2	6177.8	7276.88	6737.84	7639.95	7758.66
ZMYND8	ENSG00000101040	23613	6228.58	-3.10675e-05	0.0178663	-0.398632	-0.490901	0.999931	0.90779	0.0118431	0.00272865	8109.5	7766.36	8315.51	7599.99	5564.25	5110.93	5901.99	5000.34	7691.42	8434.13	4568.91	5016.89	4991.83	5415.24	6763.51	7169.63	4298.74	4395.19
LAPTM4B	ENSG00000104341	55353	6219.68	-5.58584e-06	0.527894	0.615116	0.0766951	0.999931	4.68163e-09	1.53738e-08	0.568141	4305.73	4564.36	8562.85	5819.42	7290.4	4761.15	6777.29	4487.08	5761.95	5498.14	8400.82	5441.76	8581.38	5774.73	5666.93	5681.17	8183.41	6395.72
S100A9	ENSG00000163220	6280	6214.34	-4.84063e-05	-1.82759	-1.44964	0.0253908	0.999931	8.21997e-14	1.43471e-06	0.910147	7705.64	7922.55	1191.59	3251.71	2079.57	8382.42	1860.28	7857.11	6756.13	7514.82	3462.92	16092.5	3103.49	10483	5722.61	8768.7	1975.15	7728.02
ECE1	ENSG00000117298	1889	6210.28	-6.82659e-05	-0.379756	-0.261042	-0.0526942	0.999931	0.0298802	0.187892	0.794055	8312.99	6423.82	8027.97	10471.7	5831.94	7689.03	5647.55	9168.12	5349.78	7539.8	2758.86	8155.13	4788.6	6547.1	3942.79	5635.57	2794.04	2700.21
BSG	ENSG00000172270	682	6201.51	3.23595e-05	-0.11079	0.0399225	0.17332	0.999931	0.156842	0.750942	0.074982	6318.75	6364.32	5543.68	6124.5	6030.08	6327.96	5975.5	6821.63	5779.02	5460.27	6263.2	7403.02	6070.64	6571.06	5542.36	5599.66	6457.82	6973.68
OSBPL8	ENSG00000091039	114882	6195.32	-9.76342e-05	-0.016961	-0.0244128	-0.0669343	0.999931	0.899686	0.883235	0.645993	6359.45	6241.6	6938.73	8110.27	6267.28	6357.8	6410.89	5895.57	5980.42	6763.1	5252.28	5923.49	6104.51	6105.9	5845.29	6272.09	5667.57	5019.53
ITPR1	ENSG00000150995	3708	6183.61	6.39747e-07	-0.0519217	-0.0763744	0.00112276	0.999931	0.697288	0.704221	0.996019	5526.69	5663.92	8439.79	9385.98	6198.69	7334.1	5938.18	6477.46	6978.01	6724.42	6085.3	6242.14	5842.01	6147.3	5336.63	5413.36	3756.2	3814.74
ACTN4	ENSG00000130402	81	6182.39	-0.000106983	-0.0286405	-0.220657	-0.234147	0.999931	0.807396	0.0511097	0.0281021	7316.39	6684.15	6704.8	7212.39	6155.83	6262.12	6250.3	6191.98	6667.38	7207.84	5175.09	5323.74	4563.35	4919.58	6098.2	7233.67	5674.04	5642.21
EIF3E	ENSG00000104408	3646	6176.52	6.52056e-05	0.0535012	-0.010909	-0.0391506	0.999931	0.578643	0.942313	0.774849	5642.53	6516.8	6045.65	5305.88	6053.9	6234.35	6517.19	5916.45	6821.84	6501.24	6058.94	5718.57	6857.31	6513.33	6605.91	5541.45	6187.01	6139.03
CALM1	ENSG00000198668	801	6172.66	-0.000178642	-0.0763005	0.146303	0.174956	0.999931	0.23468	0.0477374	0.0135973	5237.62	5058.98	6040.78	6373.13	5749.06	6689.06	5545.77	6143.24	5705.63	6288.53	6517.34	6929.87	6554.16	6647.32	6033.08	6292.47	6668.55	6633.36
EIF5A	ENSG00000132507	1984	6164.75	3.49601e-05	0.138775	0.381063	0.197951	0.999931	0.182182	0.00566144	0.136735	4816.03	5662.68	5326.8	4867.25	6790.27	6149.99	5873.72	5741.39	5023.79	4308.11	7461.43	5485.75	6797.19	5876.05	6451.14	5606.46	10441.4	8286.11
STK4	ENSG00000101109	6789	6141.37	8.91562e-05	0.0348079	-0.592282	-0.578409	0.999931	0.768335	5.49659e-07	2.0061e-06	9723.89	8862.2	7256.73	6944.22	5915.77	5669.55	6767.11	4933.69	7844.18	7859.66	4563.27	5057.66	5084.13	5060.11	6066.11	5591.9	3553.79	3790.73
RPL24	ENSG00000114391	6152	6126.93	0.000151208	0.0996311	0.167729	0.113035	0.999931	0.207273	0.0898409	0.283557	5682.18	6201.93	7170.23	6173.36	6480.67	6021.39	6280.84	5847.82	6302.99	5404.68	6301.79	5804.4	7070.7	6511.15	5418.74	4860.29	6647.29	6104.25
IGF1R	ENSG00000140443	3480	6125.4	-2.2535e-05	-0.0600209	-1.36336	-1.33094	0.999931	0.68663	5.27366e-06	1.50787e-05	10954.2	9974.16	8023.1	9534.73	4338.23	4450.46	4560.79	4359.75	9484.35	11181.6	2777.68	3409.68	2978.16	3398.82	7999.76	8992.84	1678.46	2160.33
LAP3	ENSG00000002549	51056	6118.77	-5.20715e-05	-0.432318	-0.113034	0.0750475	0.999931	0.0263929	0.615401	0.703294	7413.45	6518.04	9260.98	7682.5	8992.73	10089.1	7752.09	9250.68	3713.87	4750.44	2495.3	7863.3	2709.73	5980.62	3941.84	5419.19	1942.8	4361.24
ANK3	ENSG00000151150	288	6118.39	-9.87203e-06	0.192977	0.0535708	-0.16223	0.999931	0.219142	0.830544	0.391109	7218.3	5945.32	16110.8	11168.7	10290.2	5968.92	13042.3	7370.7	5301.13	5543.26	2698.62	2387.21	4515.93	3109.05	2397	2866.3	1964.06	2233.2
USP34	ENSG00000115464	9736	6117.01	7.08446e-05	-0.00646569	-0.299125	-0.224707	0.999931	0.963331	0.00451609	0.0300064	7555.37	7002.74	7462.64	7079.93	6296.81	6139.7	6670.98	6343.18	6740.77	6796.93	4730.81	5145.64	5245.02	5472.98	6330.35	6070.27	4388.39	4633.67
TRA2B	ENSG00000136527	6434	6110.12	0.000102121	0.0453439	0.339864	0.330303	0.999931	0.674229	0.00177322	0.00146431	4954.82	5139.55	5954.27	4883.53	6837.9	6621.16	6402.97	6296.43	5060.48	4370.95	6909.85	6609.08	6848.84	6504.61	5939.66	5582.2	7385.77	7679.99
KMT2C	ENSG00000055609	58508	6098.16	2.46578e-05	0.0358001	-0.24877	-0.257668	0.999931	0.75289	0.0277285	0.0157084	8988.18	7282.9	7911.01	7627.13	6914.11	6609.85	8038.2	6963.87	6069.17	6444.84	4476.67	4316.29	4794.53	4774.7	4961.98	5417.25	3994.66	4181.56
OAS1	ENSG00000089127	4938	6091.49	-2.05706e-05	-0.474683	-0.227055	0.0173805	0.999931	0.0685387	0.349362	0.948979	9375.34	7362.23	9858	8546.73	10049.2	11527.4	7667.28	8868.71	3139.55	4136.49	852.789	9092.85	1582.65	7067.81	2859.42	4634.21	212.58	2813.65
MYO1F	ENSG00000142347	4542	6079.34	6.0869e-06	-0.182125	-0.231167	-0.0269552	0.999931	0.00723657	0.00853806	0.838571	6466.94	6555.23	5868.99	7012.62	6136.77	7230.2	6259.35	6491.39	6871.33	6553.61	5705.02	6421.32	5046.03	6060.15	5536.7	5701.55	4200.77	5310.17
SMARCA5	ENSG00000153147	8467	6075.37	3.61676e-05	0.0345065	0.192376	0.155481	0.999931	0.778194	0.147061	0.227956	5292.93	5373.85	8398.36	6864.96	7246.57	6401.01	6604.26	5796.1	4980.27	5128.32	5625.96	6575.82	5391.52	6069.95	6213.33	5540.48	6049.29	5803.67
DDOST	ENSG00000244038	1650	6071.99	-0.000232994	-0.186454	-0.0117631	0.118855	0.999931	0.000373622	0.910009	0.112554	5993.16	6201.93	5403.56	6258.05	5546.15	6759.02	5498.28	6753.99	5699.66	5877.62	6067.41	6800.05	5703.13	6357.55	5634.84	6045.04	6037.28	6659.03
ANO6	ENSG00000177119	196527	6067.11	3.32701e-05	0.0428756	-1.32108	-1.33584	0.999931	0.767513	3.52375e-08	4.36402e-08	12690.7	8865.92	7187.28	7323.13	4624.97	4287.91	5672.43	4143.9	10427.3	10298.5	2856.75	2507.37	3576	3115.59	7969.56	8324.3	2510.29	2826.07
HNRNPL	ENSG00000104824	3191	6064.67	-2.81155e-05	-0.00437592	0.0918523	0.0734694	0.999931	0.974589	0.456975	0.567137	5562.17	6369.28	5338.99	5523.02	6159.64	6322.82	5990.2	6877.33	5263.59	4975.23	6345.09	5458.93	5775.96	5523.09	6775.78	6466.15	7126.98	7309.86
P2RY1	ENSG00000169860	5028	6061.15	1.68769e-05	0.131318	-1.16119	-1.47085	0.999931	0.371341	0.000114819	2.55579e-06	12404.8	10535.7	9850.69	8597.76	4892.65	3883.61	5784.38	3543.11	10813.9	10353.3	2690.14	1890.45	3705.56	2773.53	6712.55	6521.46	2214.53	1932.63
ANP32A	ENSG00000140350	8125	6051.83	-6.61834e-05	-0.103767	0.282954	0.359266	0.999931	0.238518	0.00850639	0.000441247	4310.94	4761.46	4871.12	5391.65	5927.2	6779.59	5532.2	6771.89	4845.43	4920.45	6754.54	7317.19	6052.01	6353.19	6430.38	6351.66	7642.72	7919.3
TTYH3	ENSG00000136295	80727	6035.48	-5.51991e-05	-0.115728	-0.727407	-0.65901	0.999931	0.371011	0.000549338	0.0025193	9607.01	7501.07	7120.27	8707.41	4326.8	4979.25	4284.86	5387.28	7791.27	9231.78	3484.57	4786.22	4054.43	4272.5	6202.01	8928.8	3770.06	4203.09
SF1	ENSG00000168066	7536	6027.9	0.000205798	0.0953429	0.150793	0.120312	0.999931	0.212924	0.115173	0.227344	5939.94	5771.77	5716.69	5346.05	6435.9	6109.87	6530.76	6143.24	5762.81	5230.64	6426.98	5599.48	6691.34	6132.05	5778.29	5305.66	7159.33	6421.39
SPTBN1	ENSG00000115306	6711	6025.23	-1.95437e-05	0.0718783	1.11614	0.925621	0.999931	0.587156	7.86935e-08	1.84925e-05	2283.31	2738.37	9067.26	8397.99	5075.56	5377.38	6596.35	5600.14	4539.93	4034.17	9595.29	7223.85	9788.05	7979.61	3585.12	3849.22	6312.71	6409.79
RIOK3	ENSG00000101782	8780	6019.22	-4.23372e-05	0.00873503	-0.578931	-0.808053	0.999931	0.960646	0.00407306	0.000461818	11538.6	9221.7	9790.98	9571.64	6157.73	5546.1	8260.98	6331.24	6132.32	7794.4	2876.51	3728.33	3827.49	3508.85	4397.65	5254.23	2024.13	2383.08
G3BP1	ENSG00000145907	10146	6018.17	4.64813e-05	0.0857552	0.340183	0.234401	0.999931	0.403213	0.00629551	0.0514605	4511.31	5440.79	5276.85	4695.71	6562.59	6224.06	6349.82	6108.43	5311.37	4375.79	7240.23	6268.97	6936.91	6389.14	6081.21	5418.22	8089.14	7046.55
THOC2	ENSG00000125676	57187	6015.4	-7.68362e-05	-0.0262836	-0.30945	-0.336047	0.999931	0.850249	0.0299107	0.0133539	7620.07	7018.85	7584.48	7766.1	5503.28	5892.79	5771.95	5546.43	6698.1	7719.47	4805.17	4751.88	5128.16	5463.18	5859.44	6758.22	3992.81	4396.85
SETX	ENSG00000107290	23064	6015.36	9.78219e-05	0.0294927	-0.0617844	-0.0266177	0.999931	0.806179	0.673208	0.873468	7778.69	5970.11	7733.12	6870.39	6896.01	6015.22	7203.62	5931.37	5749.15	6191.85	5770.91	6081.21	5559.18	5708.28	4872.33	4924.33	4097.25	4923.48
PRTN3	ENSG00000196415	5657	6014.6	-5.64267e-06	-1.93046	-2.23112	-0.124611	0.999931	1.2201e-11	2.39763e-10	0.525976	13814.6	10756.4	729.816	3605.65	1593.73	8249.71	2011.81	7665.13	5227.74	6727.64	1813.82	8608.97	1016.15	4977.32	8657.52	11177	2672.04	8957.65
MX2	ENSG00000183486	4600	6011.65	-1.82088e-05	-0.592981	-0.350642	-0.0123559	0.999931	0.0430123	0.177054	0.964886	10253	8122.13	8857.7	7479.47	9756.73	12856.5	7266.95	10180.7	2834.04	4187.25	478.164	8808.53	1071.19	6154.92	3155.74	4575.99	170.988	1999.7
PTPN7	ENSG00000143851	5778	6009.56	-4.33252e-05	-0.259111	0.130997	0.361301	0.999931	0.00558493	0.320196	0.00132233	5266.84	5701.11	6228.41	7421.93	6593.08	8496.61	6399.58	8106.78	5211.53	5277.37	4902.12	7751.72	6914.05	7715.99	3961.66	3938.49	3924.41	4360.41
DDB1	ENSG00000167986	1642	5989.78	3.92494e-05	0.0293203	0.138751	0.111796	0.999931	0.759356	0.128841	0.243291	5287.72	5707.31	5473.01	5393.82	6112.96	6084.15	5800.22	6014.93	5644.19	5403.06	6037.29	5715.35	5998.66	5750.77	6353.94	5911.13	7851.6	7275.91
ARPC4	ENSG00000241553	10093	5989.27	-2.0203e-06	-0.0161347	-0.063523	-0.0391915	0.999931	0.903188	0.659134	0.801368	6290.58	5652.77	7131.24	7139.65	5583.3	6137.64	5622.67	5842.85	6230.45	6367.49	5950.7	6069.41	5527	5341.17	5790.55	6261.42	5471.63	5396.28
MARCH6	ENSG00000145495	10299	5972.71	0.000172696	0.0205124	-0.268317	-0.191907	0.999931	0.856805	0.00446639	0.0438872	7645.12	6531.67	7047.17	6772.67	5683.33	5627.37	6186.97	5781.18	6730.53	6610.82	5348.28	5433.18	5576.96	5370.58	5962.31	5799.55	4641.64	4759.53
SRC	ENSG00000197122	6714	5964.5	-1.31443e-05	-0.0655382	-0.909379	-0.820763	0.999931	0.637593	8.64998e-05	0.000695918	10649.5	7916.35	7868.36	8549.99	5312.76	6227.14	5393.1	6611.75	8633.54	9785.3	2860.51	4788.36	4231.41	4057.89	4821.37	5649.15	2219.15	1785.24
SMC4	ENSG00000113810	10051	5959.69	-4.77702e-05	-0.0362754	0.187343	0.160197	0.999931	0.779358	0.211019	0.254553	4079.27	5429.63	4387.42	4631.65	5828.12	6514.17	5889.56	6398.88	4679.03	4587.69	6177.54	5977.14	5915.68	6280.2	7950.69	7078.42	7762.87	7706.49
RAN	ENSG00000132341	5901	5958.76	1.9373e-05	0.164698	0.459452	0.226986	0.999931	0.0943586	0.000362918	0.0672242	3995.79	4865.59	5005.15	4248.39	6116.77	5268.33	5511.85	5435.02	4805.33	4266.21	7703.34	5529.74	6853.08	5678.87	6876.75	5913.08	10312	8872.36
ACIN1	ENSG00000100813	22985	5954.52	-9.10368e-05	-0.062274	-0.132533	-0.0785066	0.999931	0.245951	0.0221809	0.236496	6078.73	6268.87	5363.35	5557.76	5575.68	5895.88	5579.7	5810.02	6394.3	6236.97	6026	6344.07	5533.78	5999.14	6289.77	6475.86	5789.57	5961.83
CTSD	ENSG00000117984	1509	5942.61	-0.000139195	-0.523409	-0.0866966	0.239591	0.999931	2.7649e-07	0.555244	0.0404833	6093.34	5683.76	4921.08	6411.13	4680.22	6942.14	4756.43	6829.59	5181.66	5759.99	5341.7	9552.05	5012.15	7232.31	4668.49	6057.65	5017.82	6825.47
RAB11A	ENSG00000103769	8766	5929.88	5.60941e-06	0.108698	-0.241752	-0.38924	0.999931	0.366466	0.151763	0.0177203	7576.24	7393.22	9526.59	8113.53	6123.44	5739.51	7244.33	5309.69	6753.57	6818.69	4674.34	4022.31	5194.21	4238.73	5647.11	5569.59	3360.61	3432.19
TPR	ENSG00000047410	7175	5923.62	-1.37987e-05	-0.0111296	0.0396089	0.0453009	0.999931	0.916962	0.700879	0.673487	4832.72	5223.85	5180.6	5416.62	5631.89	5684.98	5455.3	5513.6	5794.38	5909.85	6332.85	5867.7	5925.84	6412.01	7359.93	6799.94	6671.32	6611.83
RAC1	ENSG00000136238	5879	5908.55	-0.000141483	-0.133471	0.00993941	0.0643754	0.999931	0.132166	0.953549	0.64971	6241.53	5699.87	7070.32	7537.02	5684.28	6968.89	6313.63	7127	4974.29	5876.82	5254.16	6587.62	5424.54	5933.78	4878.94	5654	4380.08	4747.11
RPN2	ENSG00000118705	6185	5896.96	-0.000108906	-0.151713	0.0571634	0.171354	0.999931	0.0247271	0.599475	0.0518535	5209.45	5407.32	4967.38	5283.08	5751.92	6428.78	5276.63	6436.68	5367.7	5456.24	5673.96	6865.5	5664.18	6353.19	6081.21	6374.94	6479.07	7068.08
PPP1R12A	ENSG00000058272	4659	5889.01	-9.51503e-05	0.0113628	-0.146138	-0.241515	0.999931	0.941861	0.350632	0.0734029	6090.21	6588.7	7575.95	7008.27	5996.74	5550.21	6762.58	5663.8	6116.96	7464.87	4910.59	5787.23	5200.99	5259.46	5950.98	5992.64	3853.25	4228.76
H2AFY	ENSG00000113648	9555	5881.8	-4.1292e-05	-0.101157	-0.0663764	0.0235487	0.999931	0.315881	0.676803	0.895594	5242.84	5748.22	4076.73	4666.39	5414.69	6194.22	5427.03	6395.9	5731.23	5700.37	5856.57	5631.66	4696.3	5827.02	7198.56	7235.61	7179.66	7649.36
IPO7	ENSG00000205339	10527	5858.57	0.000121536	0.26049	0.0760123	-0.111959	0.999931	0.000959827	0.537336	0.320871	5764.62	6040.77	5647.24	5447.02	6358.73	5174.71	6564.68	5005.31	6055.51	5913.08	6266.96	4432.16	6288.27	5292.14	6556.84	5412.39	7367.29	5866.6
TM9SF3	ENSG00000077147	56889	5857.31	3.87664e-05	0.00204359	0.0815137	0.0852066	0.999931	0.985112	0.288295	0.282711	5485.99	5852.35	5938.43	5889.99	5791.93	6030.65	5846.58	5663.8	5627.12	5617.38	5941.28	5729.3	6016.45	5743.14	5903.8	5407.54	6254.48	6691.32
C2orf88	ENSG00000187699	84281	5855.59	1.98124e-05	0.290413	-0.312533	-0.790918	0.999931	0.0744701	0.120323	0.00220567	6745.57	6586.22	9120.87	7112.5	5337.53	4210.76	6223.16	3607.76	9872.64	8931.25	4849.41	3132.87	6444.92	4372.72	6406.79	6207.08	3612.94	2625.69
KHSRP	ENSG00000088247	8570	5845.16	3.38126e-05	0.00792699	0.249527	0.241397	0.999931	0.95754	0.0418597	0.0371484	4896.38	5606.9	4966.16	5139.76	5972.92	6192.17	5783.25	6041.79	4976	4342.75	6303.67	5630.59	6032.54	6169.09	5847.18	5348.35	8252.73	7710.63
HMGCR	ENSG00000113161	3156	5843.36	-4.21089e-06	0.00614027	-0.144909	-0.129704	0.999931	0.9737	0.504945	0.479085	5168.75	5559.79	6210.14	4027.99	6624.51	4695.31	5598.92	6721.16	5807.18	5535.2	4327.01	7071.5	6200.2	6334.67	8951.95	9098.61	3728.47	3519.13
VASP	ENSG00000125753	7408	5833.32	-7.61291e-05	-0.101327	-0.225596	-0.154218	0.999931	0.378067	0.15306	0.301161	6807.14	6039.53	7435.84	7291.65	5603.31	6209.66	5511.85	6771.89	6500.97	7114.38	4266.77	6554.36	5536.32	5414.15	4722.28	6106.17	3347.68	3765.89
HNRNPUL2	ENSG00000214753	221092	5827.07	-0.000104225	0.015189	0.0467185	0.00174477	0.999931	0.869644	0.596815	0.989218	5266.84	5392.44	5373.1	5635.93	5397.54	5422.65	5750.46	5609.09	5474.37	5548.09	6258.49	5419.23	5340.71	5655.99	6833.34	7000.79	6788.7	6719.48
FOXN2	ENSG00000170802	3344	5820.09	5.11057e-05	-0.0248852	-0.083263	0.0316018	0.999931	0.871057	0.684926	0.878714	4622.97	4922.62	7941.47	5988.79	5451.84	6008.02	4482.76	4789.46	7676.92	5948.53	6188.84	6711	6419.52	7550.4	6038.75	5686.99	3693.35	4639.46
RASA3	ENSG00000185989	22821	5819.89	-4.34675e-05	0.0181327	-0.541413	-0.76157	0.999931	0.910426	0.00359311	0.000286432	8857.73	7596.52	7613.72	8337.19	5162.24	5282.73	6436.9	5020.23	7664.11	8646.84	3715.18	4082.39	4627.71	4167.92	5266.8	6479.74	2995.53	2804.54
HNRNPAB	ENSG00000197451	3182	5817.46	1.59264e-05	0.238894	0.351733	0.0809498	0.999931	0.0368585	0.0165668	0.620124	4247.29	5450.7	4922.3	3899.88	5960.54	5079.04	5134.14	4619.37	5318.2	4307.3	7809.7	5273.31	6958.08	5634.21	6538.91	5646.24	10240.8	7674.2
GPI	ENSG00000105220	2821	5814.64	-0.000394533	-0.283088	-0.510825	-0.300028	0.999931	5.68921e-09	1.27114e-18	3.46219e-07	6528.51	6598.61	4235.12	5528.45	4416.34	5619.14	4544.95	5679.72	7069.32	7816.15	4824	6179.92	4997.76	5973	6782.38	7364.66	5037.23	5468.32
RAD21	ENSG00000164754	5885	5812.39	-0.000123848	-0.073972	-0.0701597	-0.026001	0.999931	0.310437	0.464174	0.829247	5228.23	5717.23	4951.54	5596.85	5210.83	5741.57	5643.03	6026.87	5503.38	5884.88	5598.66	5554.41	5281.43	5759.48	7325.01	6938.69	6262.8	6398.2
RPL32	ENSG00000144713	6161	5810.3	0.000163795	-0.0173643	0.0735977	0.141489	0.999931	0.863052	0.433692	0.0899607	5415.03	5578.39	5791.01	5591.42	5805.26	5926.74	5377.27	5929.38	6163.04	5411.93	5745.5	6222.83	6632.06	6267.13	5291.34	5165.94	6160.2	6110.87
CAVIN1	ENSG00000177469	284119	5807.66	-0.000116214	-0.106346	0.32473	0.295039	0.999931	0.341692	0.0293229	0.0359674	4659.49	4452.79	7703.88	8733.47	6081.52	6532.69	6124.78	7384.63	5158.62	5896.96	4967.07	7534.99	6912.35	7489.4	2917.93	3825.94	4233.12	3928.18
SORT1	ENSG00000134243	6272	5802.95	-7.93004e-06	0.120067	-0.0922592	-0.247187	0.999931	0.368819	0.672412	0.160687	7090.99	5194.1	9912.82	9032.04	6864.57	5234.38	8086.83	5865.72	6126.34	6829.97	4836.23	3863.52	4907.15	3920.63	4864.78	5592.87	3188.7	3041.36
ZMIZ1	ENSG00000108175	57178	5800.13	-9.47074e-05	-0.015245	0.0857484	-0.0107521	0.999931	0.9224	0.641206	0.961719	5200.06	5155.67	6249.12	8047.3	5785.26	6044.02	6098.77	5743.38	5917.27	7679.99	5052.73	5381.68	5570.19	5866.24	4670.38	4912.68	6186.08	4841.5
FLI1	ENSG00000151702	2313	5797.47	-7.44486e-06	-0.0290149	-0.087364	-0.0441626	0.999931	0.845339	0.661642	0.821845	4569.75	4957.33	7103.22	7624.96	4696.41	5518.32	4767.74	5452.93	7043.72	7256.99	5545.95	5591.97	6389.88	5895.65	6458.69	6109.08	4749.78	4622.07
RPL34	ENSG00000109475	6164	5793.66	7.0706e-05	0.0125973	0.0423099	0.0604492	0.999931	0.922037	0.751824	0.645262	5656.09	5932.93	5976.2	4986.68	6044.37	5881.48	5570.65	5789.13	6097.33	5717.29	5437.7	5832.3	6643.07	6469.75	5371.55	4941.79	5828.39	6109.22
RBM38	ENSG00000132819	55544	5788.8	-1.89847e-05	-0.0318859	-0.214927	-0.160702	0.999931	0.830329	0.242114	0.330231	6763.31	5892.02	8277.74	9327.36	5761.44	6642.77	5897.47	6490.39	7001.05	7600.22	3961.8	4764.76	5550.71	4901.06	4324.04	4842.82	3260.79	2938.68
RAB7A	ENSG00000075785	7879	5779.87	-3.61806e-05	-0.035573	0.0426678	0.0706936	0.999931	0.636159	0.61696	0.3857	5976.46	5746.98	6675.56	6549.02	6134.87	6267.27	6015.08	6480.45	5412.93	5556.95	5204.27	5722.86	5315.3	5439.21	5143.17	5298.87	5594.55	5503.93
LCP2	ENSG00000043462	3937	5760.7	-4.06013e-05	0.161953	-0.194046	-0.565917	0.999931	0.200378	0.284041	0.00359901	7467.71	6179.61	8850.39	7119.02	7227.52	5176.77	7010.24	4952.59	6306.4	7572.83	4435.25	4323.8	5064.65	4389.06	5405.52	6252.68	3261.72	2696.9
AKAP13	ENSG00000170776	11214	5760.13	-2.82847e-05	-0.0432133	0.197892	0.19115	0.999931	0.744283	0.224821	0.19643	4829.59	4969.72	8631.08	9250.27	6157.73	7318.67	6684.55	5558.36	4743.03	4956.7	5339.81	5895.6	5140.87	5700.66	4511.84	4667.2	4482.67	4843.99
SNCA	ENSG00000145335	6622	5760.06	-6.50049e-08	0.142127	-0.270921	-0.574308	0.999931	0.303733	0.17339	0.0131555	7521.98	7030.01	10331.9	7968.04	5763.35	4082.16	6321.55	4623.35	7143.56	7170.78	4237.59	3987.98	5403.37	4330.23	5975.52	6234.25	2975.2	2580.15
DDX21	ENSG00000165732	9188	5753.01	1.2416e-05	0.335424	0.410882	0.0600564	0.999931	0.0313713	0.0291908	0.757422	4926.64	5761.85	4960.07	3965.02	7564.75	5431.91	6770.5	5554.38	4655.99	4462	7160.23	3579.2	6148.55	4488.19	5277.18	4021.94	10812.9	8012.86
DDX60L	ENSG00000181381	91351	5752.03	-3.39718e-05	-0.709069	-0.164613	0.0572821	0.999931	0.0264797	0.494556	0.811445	6723.65	5274.68	10013.9	8087.47	7833.39	11935.8	5918.96	10053.4	2509.76	3748.14	859.378	11808.4	1348.94	7401.16	2520.63	4921.42	197.792	2379.76
SREK1	ENSG00000153914	140890	5738.92	9.38628e-06	-0.0244834	0.0507199	0.0790278	0.999931	0.829119	0.695261	0.512934	6284.31	6230.44	6101.7	5935.59	6441.61	6964.77	6138.35	6149.21	5394.15	5419.18	4854.12	5330.18	6199.35	5956.66	4602.43	4565.31	5251.65	5481.57
PRDX6	ENSG00000117592	9588	5731.96	-5.45048e-05	-0.00867154	-0.0343914	-0.0742488	0.999931	0.95767	0.864384	0.660746	6181	6032.1	8755.35	7565.24	5857.66	5520.38	6460.64	5991.06	5483.75	5901.8	4085.1	5227.18	4751.34	5106.95	5024.27	5706.4	4566.78	4958.25
KLF6	ENSG00000067082	1316	5730.42	-6.04318e-06	-0.0670841	0.108675	0.16514	0.999931	0.611037	0.582327	0.307198	7954.01	6323.41	10318.5	8087.47	9348.05	7956.51	10460.5	9180.05	3090.05	3537.85	2970.64	5849.46	3495.55	4085.13	2533.84	2808.08	2143.36	3004.93
ARL6IP5	ENSG00000144746	10550	5727.2	-7.37093e-05	-0.0983833	0.225511	0.197614	0.999931	0.438108	0.211832	0.223894	4735.67	5019.31	8314.3	8576.04	6739.78	7447.27	6886.98	7867.05	3923.79	4551.43	4704.46	7707.73	6288.27	6636.42	3550.21	4241.23	2839.33	3060.41
MED13L	ENSG00000123066	23389	5722.38	-1.06716e-05	-0.352148	-0.288051	0.0347731	0.999931	0.000638305	0.0213851	0.838571	6256.14	5725.91	4960.07	6345.99	5324.19	6367.06	5669.04	7081.24	5483.75	6201.52	4625.39	7516.75	4558.27	6236.63	6009.49	5941.21	3889.29	4810.86
PANK3	ENSG00000120137	79646	5721.94	5.67587e-05	0.0903456	-0.221936	-0.252207	0.999931	0.421104	0.136215	0.0641329	6780.01	5993.67	7449.24	5982.28	5997.69	4666.5	6153.05	6171.1	6436.12	6489.16	4480.44	4851.66	5615.92	5260.55	6503.99	6079.97	4473.43	3610.22
PABPN1	ENSG00000100836	8106	5718.87	0.000183064	0.0776259	-0.0469209	-0.0609307	0.999931	0.313703	0.672288	0.580865	6942.8	6607.29	6335.63	5818.33	6243.47	5992.59	5954.01	5568.31	5686	5519.89	5190.15	5241.13	6127.38	5222.43	5177.15	4740.94	5454.99	5117.24
RGS18	ENSG00000150681	64407	5716.14	-2.20112e-05	0.0324144	-0.991759	-1.24269	0.999931	0.837346	0.000157479	6.80814e-06	10557.7	8708.48	7991.42	7530.5	4860.26	4569.8	5621.54	3792.78	9770.23	11133.2	2619.55	2637.19	3969.75	3625.41	5061.07	6086.76	1974.22	2380.59
CSF1R	ENSG00000182578	1436	5710.53	-4.98095e-06	-0.447715	-0.169919	0.158612	0.999931	0.00559252	0.363832	0.33256	5305.46	4858.16	4449.56	5732.56	5817.65	8019.26	6669.85	9955.92	5121.93	5540.84	4182.05	7094.03	4080.68	6271.49	5617.86	5711.25	3382.8	4978.13
SNRNP70	ENSG00000104852	6625	5685.57	0.00013821	0.0557542	0.0915008	0.0909929	0.999931	0.569383	0.445919	0.443058	6644.34	6640.76	6405.08	5874.79	6417.8	6470.96	6201.67	6220.83	5179.1	4290.38	5499.83	5137.06	5635.39	5218.07	4575.07	4574.05	5967.96	5387.17
NASP	ENSG00000132780	4678	5679.99	1.68739e-05	0.067791	0.203944	0.109111	0.999931	0.553432	0.149542	0.452232	5069.61	5937.88	4852.85	4581.71	6608.32	6175.71	6183.58	5796.1	4575.77	4209.81	5844.33	4652.1	5504.99	5707.19	6298.27	5471.58	7782.28	6987.76
TFRC	ENSG00000072274	7037	5672.93	1.65968e-05	0.0389877	0.400673	0.333128	0.999931	0.801414	0.0682735	0.109612	4369.38	5584.59	4565.31	2804.4	6491.15	5259.07	6129.3	6312.34	3146.37	2764.38	7281.65	8051.06	5736.16	6475.2	5787.72	3700.77	9959.84	7694.07
GNB4	ENSG00000114450	59345	5661.55	-2.3516e-05	-0.0779271	-0.0844561	-0.0196611	0.999931	0.587867	0.713981	0.932612	6705.91	6504.4	10737.7	7593.47	7658.11	6297.1	6931.08	5557.37	4177.25	4859.21	2677.91	6420.25	3373.61	5611.33	4855.35	5319.24	2603.64	4025.06
ANKRD11	ENSG00000167522	29123	5661.23	4.54136e-05	0.0511766	0.268266	0.210627	0.999931	0.635716	0.0185002	0.0580239	6407.45	5704.83	6085.86	6161.42	6861.72	6934.94	6759.19	6239.73	4580.89	4622.33	5898.93	5138.13	5774.27	5575.38	3728.57	3905.5	6014.17	5508.89
CCT6A	ENSG00000146731	908	5634.09	2.27199e-05	0.231003	0.435182	0.159225	0.999931	0.0218404	0.000709478	0.223416	4065.71	5045.34	5290.25	4385.19	6181.55	5406.19	5750.46	4926.73	4948.69	4376.59	7214.82	4755.1	6459.32	5358.6	5819.81	4892.31	9085.49	7451.46
PTTG1IP	ENSG00000183255	754	5632.88	-9.91248e-05	-0.100434	-0.193429	-0.118392	0.999931	0.251416	0.0801877	0.311176	6258.23	5210.21	5367.01	5512.16	4729.75	5511.12	5133.01	5990.06	6081.11	6929.88	5000.02	6370.89	5551.56	5677.78	5531.04	6625.28	4990.09	4922.65
XPO1	ENSG00000082898	7514	5620.93	-2.87999e-05	-0.0785898	0.230232	0.285788	0.999931	0.471095	0.0902904	0.0227301	3223.55	3947.02	3622.27	3924.85	4611.63	5018.34	4414.9	5166.45	5004.16	4833.43	7458.61	7383.71	6151.93	7220.32	7320.29	6675.74	7302.59	7896.94
CCT8	ENSG00000156261	10694	5605.48	4.05144e-05	0.137386	0.23794	0.0890601	0.999931	0.11099	0.032933	0.486303	4104.32	5181.7	5036.83	4640.34	5849.08	5280.68	5646.42	5114.73	5766.22	5056.61	6626.53	5190.7	6209.52	5495.86	6169.92	5217.36	7651.96	6659.86
CUL4B	ENSG00000158290	8450	5598.7	1.66738e-05	-0.0611875	-0.392317	-0.230809	0.999931	0.619625	0.00922396	0.102044	7693.12	7220.91	7998.73	7393.7	5650.94	5948.35	6222.03	5204.25	6302.99	6429.53	3979.68	5164.95	3938.42	5019.8	5049.75	4952.47	2942.85	3664.04
DEK	ENSG00000124795	7913	5598.34	-2.15394e-05	-0.129565	0.100443	0.220023	0.999931	0.181054	0.496263	0.0699552	4782.63	5403.6	4487.33	4794.51	5654.75	6669.52	5618.15	6607.77	4209.67	4076.07	5239.1	5745.39	4598.92	5651.64	6670.08	6363.3	6714.76	7482.92
LRPPRC	ENSG00000138095	10128	5588.9	3.97394e-05	0.0533969	0.139392	0.0940082	0.999931	0.674337	0.410161	0.565207	4188.85	5501.53	4018.25	4361.31	5638.55	5545.07	5361.44	5327.59	5483.75	4607.83	6700.89	4575.93	5696.36	5461	6956.03	5293.05	8146.44	7736.3
TMPO	ENSG00000120802	7112	5586.08	-2.86365e-05	-0.0883931	0.156578	0.219178	0.999931	0.419881	0.296364	0.0972344	4080.32	5159.39	4549.47	4643.59	6080.57	6553.26	5577.44	6207.9	4283.92	3951.18	5172.27	5791.53	4869.89	6090.65	7060.78	6581.62	6693.5	7202.22
HNRNPUL1	ENSG00000105323	11100	5582.78	-5.96e-06	-0.0729862	0.0572802	0.131731	0.999931	0.429413	0.66585	0.238823	4612.53	5104.84	4338.69	5074.62	4837.4	5796.09	4964.51	5351.47	5256.76	4933.34	6227.43	5447.12	4913.08	5494.77	6648.38	6435.1	7311.83	7742.1
SERF2	ENSG00000140264	10169	5582.2	7.86182e-05	-0.05663	-0.0681715	0.0372646	0.999931	0.544374	0.568319	0.78443	6921.93	6007.3	6422.14	6542.5	5659.51	5967.89	5419.11	5906.51	5237.13	5146.85	4913.42	5897.74	5366.96	5062.29	4702.47	5068.9	5009.5	5227.36
LMNB1	ENSG00000113368	4001	5581.1	-2.15752e-05	-0.051727	0.102192	0.130964	0.999931	0.669845	0.527447	0.358802	4405.91	5499.05	4211.98	4563.25	5664.27	6151.02	6210.72	6012.94	4549.31	4385.46	5534.66	5690.67	4814.85	5616.78	7092.86	6273.06	6589.98	7193.11
RBBP7	ENSG00000102054	5931	5580.05	0.000127432	0.0681931	0.0848434	0.0564977	0.999931	0.419881	0.432525	0.637024	5269.97	5630.45	5189.12	5091.99	5867.18	5676.75	5647.55	5665.79	5185.08	4609.44	5762.44	4592.02	5416.07	4937.01	6338.84	5820.9	6902.39	6837.89
KIAA0100	ENSG00000007202	9703	5570.79	0.000121685	0.13072	0.121705	0.0276536	0.999931	0.084514	0.246613	0.845078	5013.26	5293.27	5358.48	5154.96	6035.8	5572.85	5449.65	4972.49	5536.66	4901.91	6304.61	4572.71	5383.89	5026.34	6218.05	5801.49	7185.21	6492.6
SCAF11	ENSG00000139218	9169	5569.05	-0.000120908	0.0172873	0.188707	0.123638	0.999931	0.85896	0.0137436	0.133842	4487.31	4915.18	5934.78	5730.39	5847.18	5492.6	5924.61	5527.53	5334.42	5550.51	5752.09	5871.99	5903.82	6121.15	5437.61	5225.12	5526.16	5660.42
PRKCSH	ENSG00000130175	5589	5566.52	-2.50872e-05	-0.0935762	0.0330931	0.124762	0.999931	0.128028	0.728972	0.105048	5501.65	5727.14	5287.81	5632.68	5728.1	6163.36	5889.56	6262.61	5197.02	5031.63	5109.2	5917.06	5699.75	5800.88	5160.16	5196.02	5162	5730.81
PML	ENSG00000140464	5371	5565.82	-1.68973e-05	-0.293532	-0.207302	0.0186037	0.999931	0.114977	0.358439	0.938467	8459.09	6668.03	9955.47	7912.67	9083.22	8761.01	8007.67	7166.79	3373.37	4105.07	1617.1	6550.07	2448.07	5685.41	3048.16	3755.1	896.534	2691.93
HNRNPA0	ENSG00000177733	10949	5562.76	-2.97104e-05	-0.0124534	0.191789	0.185258	0.999931	0.908225	0.0194589	0.0217368	5040.39	4923.86	5540.02	6209.19	5761.44	5707.62	5445.12	6246.69	4731.08	4878.55	5560.07	5532.96	6196.81	5707.19	5375.32	5463.82	6164.82	5644.69
MRFAP1	ENSG00000179010	93621	5555.89	-6.06542e-05	0.169724	0.306982	0.0969292	0.999931	0.003394	2.00646e-05	0.264857	4904.73	5123.44	6104.14	5577.31	5825.27	5387.67	5659.99	5071.96	5133.02	5153.29	6539.93	5184.26	6435.61	5377.12	4970.48	4937.91	6711.06	5908.83
MADD	ENSG00000110514	8567	5554.57	-1.47286e-05	0.0163198	-0.849653	-0.95651	0.999931	0.917665	4.51606e-06	7.47375e-07	9418.12	8238.66	6713.33	7338.33	4671.64	4699.42	5191.81	4540.79	7957.67	8691.96	3505.28	3212.27	4036.65	3770.3	5872.66	6359.42	2887.39	2876.58
LCOR	ENSG00000196233	84458	5549.35	6.48276e-05	-0.0385666	-0.408631	-0.249155	0.999931	0.754876	0.00181764	0.0464467	9458.82	7336.2	7978.02	7831.24	6014.84	6225.09	6324.94	6167.12	5587.87	5921.94	3482.69	4277.66	4351.66	4542.66	4135.3	4235.41	2922.51	3094.35
SKIL	ENSG00000136603	6498	5549.08	-4.99098e-05	-0.112952	0.0388479	0.114771	0.999931	0.285233	0.832257	0.430489	7130.64	5680.04	7299.38	7217.82	7111.3	8262.05	7691.03	7558.7	4227.59	5180.69	3567.41	6129.49	5028.24	5134.19	2959.45	3397.06	2963.18	3345.25
UBA52	ENSG00000221983	7311	5548.14	-7.26808e-05	0.00896305	0.118049	0.0768463	0.999931	0.93683	0.181456	0.434141	5217.8	5694.91	5630.18	5467.65	5513.76	5754.94	5276.63	5374.34	5387.32	5060.64	5461.24	5876.28	5995.28	5372.76	5145.06	5309.54	6287.75	6040.49
ZZEF1	ENSG00000074755	23140	5545.83	-4.61314e-05	-0.136671	0.0033215	0.0996532	0.999931	0.223151	0.987786	0.535089	5835.58	5186.66	7567.42	9704.1	6198.69	6944.2	6841.75	6913.14	4809.59	5341.83	4305.36	5946.02	4635.33	5140.72	3637.97	4173.31	3061.15	3582.07
UBA7	ENSG00000182179	7318	5539.17	-7.14741e-05	-0.654518	-0.13751	0.0561701	0.999931	0.00694424	0.547944	0.787629	7616.94	6087.88	10054.2	11154.6	7836.25	10157	6226.55	8500.67	2863.06	3871.42	1938.07	6410.59	2255.85	5654.9	2041.23	3760.93	780.077	2494.86
CCT5	ENSG00000150753	22948	5535.64	2.60479e-05	0.170707	0.44278	0.20792	0.999931	0.107174	0.00169476	0.120691	3857	4709.4	4604.3	4063.82	6137.73	5474.09	5654.34	5084.89	4765.22	4104.27	7002.09	5031.91	6174.8	5161.42	5743.37	4945.68	9505.11	7622.03
STAT3	ENSG00000168610	6774	5534.02	2.38459e-05	0.241865	-0.0673222	-0.283737	0.999931	0.0158948	0.673084	0.0188948	7863.22	6132.51	7806.23	5505.65	7047.48	4930.89	6893.77	4672.09	5470.95	5872.79	4685.63	4895.65	4761.5	4563.36	4671.32	5266.85	4738.69	3833.79
PPIA	ENSG00000196262	5478	5511.99	3.85743e-05	0.0767812	0.251082	0.164747	0.999931	0.307035	0.0021883	0.0533018	4540.53	5237.49	5388.94	5126.73	5750.96	5716.87	5633.98	5531.51	4772.9	4399.15	5905.52	5143.49	6003.75	5396.72	5940.6	5386.2	6952.3	6388.26
RAD23B	ENSG00000119318	5887	5508.91	0.000112394	0.119164	0.113253	0.0176565	0.999931	0.0700542	0.202349	0.89047	5297.11	5415.99	5990.82	5427.48	5658.56	5306.4	5745.94	5179.38	5435.11	5345.86	6053.29	4887.07	5527	4933.74	5570.67	5039.8	6229.52	6116.67
ARGLU1	ENSG00000134884	55082	5505.59	9.50858e-05	-0.0487676	-0.15576	-0.0520191	0.999931	0.592678	0.0989511	0.661966	6063.08	6068.05	6060.27	6256.96	5592.83	5712.76	5436.08	6242.71	6012.84	5923.55	4664.92	5023.33	5637.93	5681.05	5093.16	4702.13	4465.11	4463.92
JUP	ENSG00000173801	3728	5498.16	-5.41666e-05	-0.364074	-0.38893	-0.105302	0.999931	0.0292026	0.0471023	0.560489	6903.15	5454.42	6333.19	7819.3	4523.04	6416.44	5342.22	6811.68	5469.25	6390.86	3127.83	7000.69	4365.21	6043.81	4841.19	6835.84	2180.33	3108.43
OS9	ENSG00000135506	10956	5490.36	-8.79374e-05	-0.273373	-0.201453	0.0327371	0.999931	9.81701e-05	0.0284037	0.802074	6334.41	5645.33	5494.94	5979.02	5129.85	6340.31	5226.87	6428.72	5261.88	5780.94	4724.22	6624.1	4599.77	5603.7	4956.32	5510.4	4091.71	5094.05
TBXAS1	ENSG00000059377	6916	5488.86	-8.46682e-05	0.00443571	-0.124272	-0.335245	0.999931	0.981387	0.569045	0.0925024	7778.69	6011.02	10550	9367.53	6670.24	5769.34	7046.43	5964.2	4760.95	7012.06	2990.41	4183.25	4405	4334.59	3097.23	4831.18	1859.61	2167.79
FRMD4B	ENSG00000114541	23150	5481.27	-1.54402e-05	-0.154629	-0.274609	-0.0748028	0.999931	0.298572	0.199375	0.708191	7568.94	5931.69	8433.7	8176.5	6479.72	7767.21	6977.45	7455.25	4560.41	4576.41	2291.99	4970.76	4299.16	5020.89	4349.52	5686.02	1235.74	2881.55
PLIN2	ENSG00000147872	123	5478.97	-4.10502e-05	-0.272729	-0.0219639	0.164584	0.999931	0.0376942	0.922622	0.288188	8268.12	6049.45	6116.32	6667.36	5069.84	6729.18	6376.96	8157.5	3899.05	5369.22	4258.3	7883.68	4957.96	6011.13	2473.44	3206.88	3207.19	3919.9
TSC22D3	ENSG00000157514	1831	5475.22	-4.22698e-05	-0.0529977	-0.584276	-0.703056	0.999931	0.72588	0.0176404	0.0126313	11964.4	7979.57	9687.42	9404.44	5902.43	4981.3	7152.73	6274.54	4336.83	6842.05	1628.39	3688.64	3268.61	3250.67	3883.33	5185.34	1247.75	1875.49
HK1	ENSG00000156515	3098	5458.25	-5.98243e-06	0.161771	-0.20607	-0.47575	0.999931	0.210335	0.262927	0.0126738	7287.18	5987.47	7678.3	7219.99	5161.29	4287.91	5561.6	4282.17	6410.51	7062.01	4337.36	2956.92	4154.35	3430.42	5859.44	6452.57	5786.8	4332.26
RBM25	ENSG00000119707	58517	5455.08	5.19631e-05	0.0585504	0.19651	0.139065	0.999931	0.530377	0.0501577	0.181455	5258.5	5439.55	5118.46	5027.93	5778.59	5642.8	5973.24	5777.2	4717.43	4741.58	5705.97	5288.33	5800.52	5402.17	5189.42	4649.73	6676.87	6003.23
SUPT6H	ENSG00000109111	6830	5449.31	1.39953e-06	0.000451005	0.0994132	0.0949558	0.999931	0.996236	0.1923	0.232594	5551.74	5329.22	5549.77	5418.79	5766.2	5757	6038.83	5886.61	4910.29	4826.18	5486.65	5762.56	5405.06	5592.81	4994.07	5282.37	5361.64	5167.75
GLS	ENSG00000115419	2744	5434.08	9.31463e-05	0.0297824	-0.0493363	-0.031101	0.999931	0.786794	0.709327	0.834353	6000.47	5908.13	6949.7	6417.65	5858.61	5892.79	5844.32	5793.11	5857.53	5656.06	4775.05	4958.95	6095.2	5537.25	4359.9	4052.02	3963.23	3893.41
CSNK1A1	ENSG00000113712	1452	5432.99	-3.52332e-05	-0.0966901	-0.0702435	0.0264608	0.999931	0.106505	0.397254	0.802174	5872.11	5179.22	5159.88	5299.36	5207.97	5939.09	5301.5	5683.69	5353.19	5751.13	5223.1	5811.91	5212.84	5481.69	5138.46	5529.8	5093.61	5555.26
MICAL2	ENSG00000133816	9645	5429.6	-5.15389e-05	-0.0139741	0.254143	0.134149	0.999931	0.934246	0.175135	0.432665	3267.38	4172.63	7700.23	8995.13	4735.47	5116.07	5079.85	4994.37	5647.6	6285.31	6769.6	6220.69	7055.46	6593.94	3721.96	3784.21	3759.9	3832.96
KHDRBS1	ENSG00000121774	10657	5425.3	-0.000128099	-0.111297	0.0842477	0.16092	0.999931	0.0741938	0.333692	0.0375654	5038.3	5363.93	5164.76	5290.68	5771.92	6060.48	5562.73	6014.93	4510.06	4738.36	4860.71	5691.75	4874.97	5604.79	5629.18	5509.43	5671.27	6297.18
PTP4A2	ENSG00000184007	8073	5424.5	0.00011645	-0.0294947	-0.108402	-0.028385	0.999931	0.754098	0.238903	0.817911	7171.34	6337.05	6898.53	6256.96	5852.89	5933.95	6088.59	6377.99	4792.53	5039.69	4473.85	5174.61	4692.91	4885.81	4575.07	4477.99	4276.56	4334.75
SND1	ENSG00000197157	27044	5423.92	-9.62056e-05	-0.035205	-0.0581485	-0.0464483	0.999931	0.684534	0.548878	0.661979	4897.42	5610.62	4654.25	5014.91	5063.17	5396.93	4849.16	5145.56	5924.09	5703.59	5306.87	5316.23	5194.21	5349.88	6006.66	5858.74	6296.99	6041.32
ZC3H12C	ENSG00000149289	85463	5416.81	-5.9285e-06	-0.0530758	-0.394211	-0.255108	0.999931	0.704979	0.0405409	0.139293	9605.96	7099.43	8288.71	7938.73	6310.15	6214.8	9187.16	7829.25	5115.1	5692.31	2376.7	3921.46	3841.89	3535	3132.15	3646.43	1398.41	2369
PDCD4	ENSG00000150593	27250	5414.89	-1.6229e-05	-0.12455	-0.337649	-0.151195	0.999931	0.271593	0.0286067	0.312394	6463.81	6711.42	6833.95	8536.96	5215.59	5986.41	5749.33	5326.6	5543.49	6247.44	4137.81	4872.05	3860.52	4598.22	5445.16	4970.9	3010.32	3957.99
FMNL3	ENSG00000161791	91010	5410.67	-0.000158279	-0.761009	0.304546	0.559202	0.999931	0.000776206	0.145512	0.0227234	2801.96	3216.87	5648.46	9596.61	5339.43	8125.23	4621.85	10617.4	2943.27	4627.17	3226.67	10500.5	5344.94	8973.12	2367.75	4293.63	2308.81	2838.49
HMGB1	ENSG00000189403	3146	5405.89	-0.000167365	0.0154143	0.327875	0.211866	0.999931	0.89498	0.000280018	0.0193159	4148.15	5037.9	5005.15	5215.76	5529.95	5570.79	5395.37	5560.35	3956.22	4024.5	5414.17	4427.87	5169.66	5082.99	6145.39	5922.78	7654.73	8044.33
CDKN1A	ENSG00000124762	1026	5382.74	1.12862e-05	0.374212	0.680663	0.207237	0.999931	0.00598399	6.21033e-05	0.162071	5835.58	4892.87	7744.09	4723.94	8649.78	5503.92	7430.93	4820.3	3114.8	3083.44	5867.86	5076.97	7465.31	5260.55	3200.09	3803.62	5450.37	4964.88
RAP1B	ENSG00000127314	5908	5366.59	5.13159e-06	0.0567282	-0.829112	-1.03505	0.999931	0.689232	0.000466504	5.99611e-05	8784.68	7515.95	8215.61	6641.3	4333.47	3935.05	5586.48	4345.83	7904.77	8082.84	2531.07	2975.16	3736.04	3179.86	6586.09	6914.44	2616.58	2713.46
PIK3CB	ENSG00000051382	5291	5358.06	8.92049e-06	0.451173	-0.51961	-1.13725	0.999931	0.00411654	0.00406032	2.30622e-08	7088.9	6246.55	6613.42	4748.91	4467.78	3053.39	5483.57	2683.69	8626.72	8633.14	4626.33	3012.71	4683.6	3471.81	7603.4	8045.82	4039.95	3315.44
RAP2C	ENSG00000123728	57826	5354.55	-0.000101945	-0.409198	-0.109711	0.171226	0.999931	1.94851e-05	0.412375	0.143453	6357.36	5735.82	6186.99	7002.85	5839.56	8147.86	5929.14	8590.2	4167.01	5044.52	3626.71	6095.16	4283.07	5268.18	3546.43	3848.25	2887.39	3825.51
WASHC4	ENSG00000136051	23325	5353.76	-4.69705e-05	-0.328672	-0.0796736	0.159987	0.999931	0.00437307	0.637292	0.247363	5823.06	5383.76	6312.48	6769.42	5954.82	7027.53	6013.95	7065.33	4283.06	4938.98	4027.69	7043.6	4329.64	5991.52	4107.93	4363.49	2774.63	4156.72
ATP6V1B2	ENSG00000147416	526	5351	1.55237e-06	-0.168379	-0.116495	0.0733177	0.999931	0.183622	0.551558	0.688875	6952.19	6122.59	5858.02	4506.79	6405.41	6726.1	6482.13	6924.08	4178.95	4403.18	3903.44	7442.72	3482.85	5077.54	4564.69	4901.04	3554.71	4831.56
PRPF40A	ENSG00000196504	55660	5342.96	0.000113034	0.0547626	0.0972094	0.0710642	0.999931	0.509251	0.304627	0.491045	5634.18	5582.11	5886.04	5109.36	6034.84	5672.64	6030.91	5063	4758.39	4761.72	5253.22	5305.5	5119.7	5279.07	5085.61	4646.82	5379.2	5571
PARP1	ENSG00000143799	142	5341.36	2.30993e-05	0.0853411	0.353734	0.223076	0.999931	0.427973	0.00788135	0.0820263	3446.88	4434.2	4266.8	4250.56	5529	5178.83	5144.31	4969.5	4696.95	3981.8	6648.18	4586.66	5501.6	5210.44	6308.65	5408.51	8512.45	8069.17
CMTM5	ENSG00000166091	116173	5341.14	-3.20878e-05	0.0605452	-0.393977	-0.765335	0.999931	0.674229	0.0580955	0.00330549	8131.41	6444.9	8968.57	8811.64	5466.13	4597.57	5698.44	4810.35	6899.5	7959.57	3301.03	3161.84	4095.08	3302.96	4306.11	5571.53	2475.17	2138.81
RANBP2	ENSG00000153201	5903	5331.81	-0.000170752	0.0770478	0.311264	0.148823	0.999931	0.291961	6.72339e-05	0.0798287	4058.4	4687.09	4711.52	4656.62	5069.84	4806.41	5361.44	4954.58	4714.02	4921.25	6147.42	5406.35	6166.33	6056.88	5565.95	5280.43	7067.83	6340.24
EMILIN1	ENSG00000138080	11117	5331.69	-6.61819e-05	0.0560469	0.0822029	-0.0970043	0.999931	0.683411	0.6971	0.585395	5609.13	4532.13	8604.27	7889.87	5857.66	5209.69	6310.24	4920.76	5540.08	6983.86	4696.93	4184.32	5354.26	4722.41	3384.11	4539.11	3591.68	4039.97
LYL1	ENSG00000104903	4066	5321.44	-2.74755e-05	0.118912	0.0602017	-0.104243	0.999931	0.263846	0.734067	0.48819	4793.07	4814.77	6351.47	5791.19	5178.44	4994.68	4454.49	3882.3	6250.08	5943.69	5999.64	5605.91	6724.36	5451.19	4943.11	5561.82	5195.27	3850.35
SUPT16H	ENSG00000092201	11198	5315.04	6.23251e-06	0.0659352	0.291696	0.175239	0.999931	0.56926	0.0341884	0.193437	3771.42	4768.9	4073.08	3978.05	5380.39	5324.91	5242.7	5177.39	4573.21	4138.11	6394.03	4881.7	5886.04	5481.69	6224.66	5239.68	7888.57	7246.11
CTNND1	ENSG00000198561	1500	5310.22	-0.000159567	-0.0899976	0.267382	0.243889	0.999931	0.344714	0.0205574	0.0268592	4524.87	4558.16	6043.22	5938.85	6104.38	6418.5	5523.15	5796.1	4065.45	4702.91	4876.71	6812.93	5544.79	6274.75	4259.87	4812.74	4641.64	4685
STXBP2	ENSG00000076944	6813	5305.72	-7.87053e-05	-0.0465861	-0.31784	-0.303322	0.999931	0.699594	0.0177841	0.0168787	7480.23	6606.05	6721.86	7553.3	5575.68	5468.94	5612.49	5331.57	5718.43	6263.56	3884.61	4593.09	4207.7	4282.3	4255.15	5251.32	3209.04	3487.67
SH3BGRL	ENSG00000131171	6451	5304.17	-3.3304e-05	-0.015831	-0.079302	-0.081618	0.999931	0.917526	0.66585	0.624274	5298.15	5687.48	7653.93	7142.9	5374.68	5441.16	5878.25	5318.64	5691.98	5533.59	4401.37	4995.43	5029.94	5242.03	4626.03	4996.13	3300.54	3862.77
CTTN	ENSG00000085733	2017	5294.1	-6.70054e-06	0.131119	-1.65321	-2.10777	0.999931	0.392715	2.74501e-06	2.4342e-09	12735.6	9111.37	7245.77	6262.39	3702.83	2744.76	4972.42	2787.14	10883.9	11268.6	1572.86	1253.15	3024.74	1940.16	6072.72	7614.03	1063.83	1037.52
MGEA5	ENSG00000198408	10724	5284.04	-6.3707e-05	-0.0944216	-0.325028	-0.22468	0.999931	0.342196	0.00772587	0.0580574	6589.03	5956.48	5899.45	6522.96	4464.93	4960.73	5569.52	5732.43	6119.52	6729.26	4580.21	4857.03	4545.57	5325.92	4703.41	5302.75	3332.89	3920.73
TALDO1	ENSG00000177156	6888	5282.62	4.80376e-05	0.127095	0.0189869	-0.0999476	0.999931	0.056464	0.872764	0.292251	5502.69	5537.48	6007.88	5367.76	5199.4	4957.64	5732.36	4819.3	5592.13	5309.6	5737.97	5140.27	5353.41	4451.15	5087.5	5119.36	5150.91	5020.36
MDM2	ENSG00000135679	4193	5276.64	-3.35229e-05	0.0457446	0.527896	0.303746	0.999931	0.742334	0.00452901	0.0689685	3690.03	4886.67	5085.56	3609.99	6567.36	6240.52	4727.02	4237.41	3881.98	3466.95	6728.18	5789.38	6865.78	6418.55	4235.33	4023.88	6557.64	7967.32
FDPS	ENSG00000160752	2224	5266.82	-7.54506e-05	0.0136888	0.0544106	-0.0166399	0.999931	0.920765	0.716057	0.924613	5194.84	5261.04	6163.84	5508.91	6474.95	5460.71	6021.87	6264.6	4376.08	4773.81	4338.3	4931.06	4912.23	5016.53	5440.44	5640.42	4486.37	4536.79
GRB2	ENSG00000177885	2885	5266.25	-0.000145367	-0.148566	-0.191952	-0.0731733	0.999931	0.0173931	0.0174141	0.454171	5810.54	5520.12	5346.3	5706.5	5102.23	5778.6	5019.92	5761.28	5551.17	5925.16	4375.01	5398.84	4311.86	5055.75	4982.74	5469.64	4727.6	4949.15
BAZ1A	ENSG00000198604	11177	5262.1	-2.9346e-05	-0.0140539	0.0929124	0.0589157	0.999931	0.930265	0.623612	0.748568	6820.7	6157.3	9270.73	6089.76	8006.76	6574.87	6994.41	6930.05	3386.17	3927.01	3191.84	5413.86	3702.17	4725.67	3364.3	3629.93	3282.98	3249.2
CNBP	ENSG00000169714	7555	5254.65	-8.90718e-06	0.0994212	0.314703	0.137924	0.999931	0.364482	0.0276697	0.33949	4381.91	4946.17	4331.38	4062.74	5643.32	5329.03	5481.31	5302.73	4643.19	4408.82	6087.18	4507.26	5963.1	5361.86	4845.91	4559.49	7930.16	6798.14
STIM1	ENSG00000167323	6786	5250.14	-1.78959e-05	0.116151	-0.502494	-0.846385	0.999931	0.33748	0.00388942	1.83856e-05	8062.54	7022.57	7460.2	6699.93	5017.45	4391.82	5975.5	4501	6933.63	7347.23	3464.81	2959.06	4025.64	3398.82	5228.11	5937.33	3211.81	2864.99
SRCAP	ENSG00000080603	10847	5243.56	5.9568e-05	-0.0315187	-0.157068	-0.0969265	0.999931	0.713129	0.0440832	0.264476	6063.08	6019.7	4805.33	4986.68	5545.2	5599.6	5458.7	5508.63	5471.81	5179.08	4793.88	4849.52	4785.21	5243.12	5143.17	5254.23	4827.42	4849.78
RIPOR3	ENSG00000042062	140876	5238.85	-1.42072e-05	-0.0183034	-0.085995	-0.0655875	0.999931	0.910596	0.682993	0.730561	6034.9	6179.61	7988.98	7669.47	5762.39	5868.1	4757.56	5172.42	5746.59	5199.22	3460.1	5634.88	5743.78	5816.13	3529.44	4085.98	3276.51	2373.14
CTR9	ENSG00000198730	9646	5220.05	-4.44672e-05	0.103183	-0.275664	-0.68608	0.999931	0.436776	0.149781	0.00294081	6832.18	6277.55	6146.78	6585.93	4331.56	4242.65	4695.36	3264.59	6791.12	8367.26	3757.54	2704.79	4335.57	3565.5	5582.94	6491.38	5714.71	4273.47
MKRN1	ENSG00000133606	23608	5211.1	-3.12288e-05	0.0242228	-0.348764	-0.426078	0.999931	0.866001	0.0192129	0.00406771	6481.55	6136.23	6654.85	6348.16	4528.75	4422.68	5075.33	4482.1	6339.68	6728.45	4485.14	4176.81	4500.69	4490.37	5632.01	6126.54	3450.27	3740.22
TNFAIP8L1	ENSG00000185361	126282	5206.02	-0.000113348	-0.197733	0.0471385	0.0879435	0.999931	0.111226	0.821754	0.609348	5262.67	5393.68	7351.77	9483.7	5820.5	7397.89	5899.73	7563.67	3971.58	5407.9	3154.19	5463.22	4970.66	5486.05	2782.03	3206.88	2551.89	2540.4
MEIS1	ENSG00000143995	4211	5205.92	-1.84954e-05	0.00729138	-0.442005	-0.563327	0.999931	0.968953	0.0431457	0.0214274	6234.22	6118.87	7852.53	8375.19	4500.17	4388.73	4896.65	4328.92	7367.14	8004.69	3718.95	3719.75	4559.97	4169.01	5346.07	5830.6	2108.24	2186.83
ESYT1	ENSG00000139641	23344	5195.43	-7.3861e-05	-0.0869064	-0.0749094	-0.00840383	0.999931	0.308883	0.536268	0.960617	4609.4	5082.53	5133.08	5424.22	4976.48	5549.19	4935.1	5564.33	5701.36	5528.75	5258.86	5870.92	5166.27	5749.68	5179.03	5340.59	4259	4189.01
FHOD1	ENSG00000135723	29109	5188.61	-4.01717e-05	0.0467011	0.0519386	-0.0654189	0.999931	0.732109	0.806621	0.724121	4889.08	4483.78	7209.22	7387.19	5545.2	5123.27	6063.71	5374.34	5523.86	5551.31	4378.78	4914.96	5894.51	5031.79	4081.51	5134.89	3813.5	2994.16
THRAP3	ENSG00000054118	9967	5181.78	-9.91076e-05	-0.0265231	0.155765	0.122396	0.999931	0.813403	0.150911	0.271117	3749.51	4622.62	4800.46	4953.02	5066.03	4957.64	5174.85	5464.86	4768.63	4718.21	5616.55	5740.03	4946.95	5367.31	6055.73	5753.94	5791.42	5724.18
CLEC1B	ENSG00000165682	51266	5181.42	-4.35526e-05	-0.0922537	-0.135331	-0.153686	0.999931	0.579652	0.578342	0.489249	6175.78	3828.01	12386.2	12904.8	5090.8	6323.85	7735.13	7047.42	3874.3	5987.2	1474.03	4190.76	3102.64	3505.58	2497.98	5061.14	374.326	1705.75
NOL4L	ENSG00000197183	140688	5174.84	-0.000109999	0.0203727	-0.0709579	-0.214591	0.999931	0.892491	0.70634	0.138442	4925.6	5385	6306.39	6692.33	4569.71	4901.06	4975.81	4415.46	5854.12	6970.97	4260.18	4667.12	5057.03	4841.15	4953.49	5642.36	4900.43	3828.82
LAT	ENSG00000213658	27040	5172.43	-4.85451e-05	0.0343988	-0.592555	-0.910202	0.999931	0.816194	0.00309042	7.09649e-05	8674.07	6876.29	6531.79	7906.16	5088.89	5251.87	5316.21	5009.29	6360.17	7812.12	3276.55	2891.47	3688.62	3223.44	4664.72	5860.68	2771.86	1899.5
CLCN4	ENSG00000073464	1183	5160.04	-2.92681e-05	-0.127116	-2.1031	-1.90331	0.999931	0.405599	3.29718e-09	7.18914e-08	9140.54	7587.85	4670.09	6060.45	1959.54	2627.48	1967.71	2726.46	10411.1	13695.4	1434.49	1908.69	1747.78	2198.34	9642.74	11752.4	1434.45	1915.24
IFIT5	ENSG00000152778	24138	5154.02	-5.79974e-06	-0.169966	-0.230807	-0.0287752	0.999931	0.331729	0.340217	0.907086	9152.02	7296.53	10244.2	8299.19	8770.77	7102.63	8064.21	5510.62	3365.69	3880.28	897.97	5338.76	2246.54	5109.13	2363.03	2816.81	243.081	2070.91
RASGRP3	ENSG00000152689	25780	5142.49	2.32634e-05	0.00780931	-0.0958724	-0.0516639	0.999931	0.964253	0.644504	0.792263	5928.46	5904.41	9452.27	8570.61	6009.12	5549.19	6133.82	4997.35	4969.17	4709.35	3864.85	4652.1	4437.18	4334.59	4010.73	3737.64	2422.49	2881.55
QKI	ENSG00000112531	9444	5128.11	-6.53663e-05	-0.0506381	-0.293804	-0.250514	0.999931	0.647083	0.0117858	0.0251887	6351.1	5987.47	6366.09	5641.36	4984.1	4991.59	5140.92	5394.24	5116.81	5914.69	3859.2	4701.46	3741.97	4519.78	5606.53	5740.36	4050.11	4198.12
KLF3	ENSG00000109787	51274	5126.96	-1.47908e-05	0.0169434	-0.0459377	-0.0745273	0.999931	0.912164	0.815288	0.661586	6812.36	6227.96	9192.75	8598.84	6569.26	6117.07	7044.17	6343.18	4161.88	5136.38	3504.34	4225.09	4068.83	3834.57	2965.11	2710.08	2400.31	2373.14
SNAP23	ENSG00000092531	8773	5126.31	-3.44041e-05	-0.0232989	-0.281714	-0.289446	0.999931	0.88632	0.155612	0.118577	7540.76	5746.98	8963.7	8707.41	4636.4	4783.78	5810.39	5332.57	5769.63	7002.39	3168.31	4108.14	3987.54	3797.53	3522.84	4537.17	2186.8	2671.23
ITGB5	ENSG00000082781	3693	5121.51	-2.51447e-05	-0.019729	-0.296084	-0.329014	0.999931	0.911955	0.187762	0.139873	7412.4	5230.05	10160.2	9587.93	5357.53	4938.1	6877.93	5801.07	5592.13	6536.69	2192.21	3537.36	4084.07	3728.9	3424.69	4731.24	1143.31	1851.48
BIN2	ENSG00000110934	51411	5121.34	-3.83976e-05	-0.508458	-2.01129	-1.49299	0.999931	0.00417178	1.74101e-19	3.82593e-11	13412.9	9789.45	3617.4	4385.19	3411.33	4803.33	4014.58	4923.75	7240.84	8934.47	1606.74	3506.24	1917.98	2972.88	6490.78	8336.91	874.351	1945.05
UTRN	ENSG00000152818	7402	5116.62	-3.01818e-05	-0.0292131	0.556175	0.520613	0.999931	0.853581	0.0103712	0.0197171	2104.86	2394.99	6279.58	7167.87	5717.62	6014.19	6037.7	5381.31	4068.87	3963.27	5994.94	5796.89	6919.13	7454.54	4039.04	4660.4	3500.18	4603.86
TP53INP1	ENSG00000164938	94241	5108.38	-9.74339e-06	-0.0451847	-0.251424	-0.153914	0.999931	0.759349	0.216352	0.39043	6299.97	6330.85	9627.72	10207.9	5117.47	5384.58	5538.99	5960.22	5509.36	5469.94	2939.58	3874.25	4125.56	3911.92	3624.76	3921.03	1858.69	2248.11
PAPOLA	ENSG00000090060	10914	5101.54	-4.60977e-05	-0.0576834	0.0108762	0.0632054	0.999931	0.302078	0.898835	0.371853	5306.5	5196.58	4971.03	5243.99	5213.69	5571.82	5264.19	5608.1	4702.92	4876.13	4732.7	4839.86	4747.11	4887.99	4940.28	4951.5	5286.78	5486.54
MAPKAPK2	ENSG00000162889	9261	5100.49	-5.47687e-05	-0.152792	0.0634535	0.157578	0.999931	0.174082	0.73597	0.286256	4898.47	4404.45	6437.97	6895.36	5224.16	5603.71	4980.34	6688.34	4394.85	4960.73	4919.07	7447.01	5204.38	5442.48	3608.72	4201.45	3003.85	3493.47
BMF	ENSG00000104081	90427	5098.77	-0.00030365	-0.463245	-0.347366	-0.105515	0.999931	3.50085e-07	0.00148983	0.395117	6649.56	5800.28	4657.91	6575.07	4523.04	6314.59	4654.65	6356.11	4793.38	6465.79	3315.15	5291.55	4066.29	5292.14	3922.02	5326.04	3258.95	4515.26
PCM1	ENSG00000078674	5108	5095.16	3.34543e-05	-0.0984452	-0.128738	-0.00213657	0.999931	0.169172	0.158603	0.988701	5003.87	4820.97	4520.23	5032.28	4441.11	5285.82	5114.91	5196.29	5168.86	5432.07	5168.5	4865.61	4461.74	5335.72	5867.94	5619.07	4907.83	5469.98
LAMP2	ENSG00000005893	3920	5092.76	-5.23924e-05	-0.315496	-0.0697816	0.126047	0.999931	0.0221887	0.728213	0.434712	5322.15	5101.13	7560.11	8017.99	4570.67	5713.79	4771.13	5924.41	4124.34	4843.1	3514.69	6105.89	3659.83	5347.7	4189.09	4653.61	3208.11	5041.89
IQGAP2	ENSG00000145703	10788	5092.02	5.99578e-05	0.116782	-0.989419	-1.11475	0.999931	0.290758	3.24361e-10	2.0922e-12	9699.88	8370.06	5926.25	5240.73	4196.29	3672.71	4764.34	3328.25	7393.6	7396.38	3464.81	2720.88	3456.6	3183.13	6584.21	6235.22	2917.89	3105.12
HNRNPH3	ENSG00000096746	3189	5086.53	-2.73747e-05	0.0366062	0.453506	0.377468	0.999931	0.714671	4.90771e-07	2.03469e-05	3762.03	4425.52	4974.69	4870.51	5252.74	5377.38	5151.1	5023.22	3954.52	3682.88	6034.47	5314.08	5854.71	5795.43	4773.24	4432.38	6588.14	6290.56
YME1L1	ENSG00000136758	10730	5069.95	0.000117709	-0.0304629	0.0680027	0.135179	0.999931	0.732385	0.471984	0.105048	5478.69	4989.56	5691.1	5070.28	5509.95	5893.82	5667.91	6048.75	4359.01	4590.91	4483.26	5035.13	4658.2	4783.41	4592.05	4375.13	5037.23	4994.69
PCNA	ENSG00000132646	5111	5069.05	4.04411e-05	0.0589017	0.36596	0.292173	0.999931	0.642751	0.0194164	0.0471276	3468.79	4300.32	4152.27	3430.85	5356.58	5279.65	4898.92	4732.77	3801.76	2960.97	6382.74	4997.58	5424.54	5525.27	6199.18	5252.29	7690.78	7387.7
RBBP6	ENSG00000122257	5930	5067.91	8.25908e-06	0.0648832	0.044285	-0.0303829	0.999931	0.601608	0.824394	0.877056	8574.93	7232.07	8214.39	6763.99	8083.93	6634.54	8419.3	5484.76	3271.82	3649.04	2558.37	3388.22	3303.33	3566.59	2585.74	2699.41	3495.56	3296.39
CBX3	ENSG00000122565	11335	5063.88	5.09874e-05	0.0845918	0.133305	0.0518693	0.999931	0.288447	0.177489	0.669426	4385.04	5150.71	5044.14	4811.88	5192.73	5130.48	4827.67	4656.17	4808.74	4246.88	5425.47	4376.37	5165.42	4621.09	5728.27	5212.51	6311.78	6054.57
HP1BP3	ENSG00000127483	50809	5056.95	-7.87286e-05	-0.0817283	-0.107629	-0.0383236	0.999931	0.244334	0.218133	0.732493	4801.42	4897.82	4531.19	5204.91	4822.16	5188.09	4751.9	5126.66	5018.67	5168.6	4551.03	4803.38	4875.82	5199.55	5962.31	6027.57	5014.12	5079.97
SRSF10	ENSG00000188529	10772	5056.23	5.06742e-05	0.0337732	0.2153	0.189171	0.999931	0.784954	0.101074	0.129052	3895.61	4661.05	4299.7	3754.39	5493.76	4999.82	5225.74	5027.2	4666.23	3901.23	5341.7	5410.65	5554.1	5452.28	5578.22	4904.92	6341.36	6504.19
OTUD5	ENSG00000068308	55593	5052.06	1.70011e-05	0.0527234	-0.459905	-0.54297	0.999931	0.656237	0.000516063	7.11137e-05	10178.9	8229.98	7246.99	6658.67	5828.12	5069.78	6246.91	5456.9	5098.03	5562.59	2979.11	3837.77	3759.75	3467.46	3144.41	3436.84	2578.69	2156.19
HERC6	ENSG00000138642	55008	5049.85	-2.69842e-05	-0.301823	-0.201864	-0.0274278	0.999931	0.151356	0.403249	0.912616	6379.28	5764.33	9471.77	8380.61	6638.8	8227.07	6080.67	6552.06	3108.83	4162.28	1073.99	7337.58	2011.13	5620.04	2977.38	4739.97	286.521	2084.98
BAZ1B	ENSG00000009954	9031	5047.88	-7.69551e-05	0.0609975	0.396029	0.236524	0.999931	0.544475	0.000215054	0.0245106	3869.52	4527.17	4834.57	4090.96	5549.01	5302.28	5017.66	4676.07	3928.06	3972.13	5876.34	5528.66	5333.09	5362.95	5030.87	4741.91	6770.22	6450.37
RTN4	ENSG00000115310	57142	5047.08	-1.93371e-06	-0.0275537	-0.346382	-0.264097	0.999931	0.848848	0.0271505	0.0712172	6557.73	5590.78	6674.34	5616.39	4580.19	4323.92	5572.91	5090.86	5668.08	5842.17	3830.96	4846.3	3879.15	4289.93	5436.67	6048.92	3018.64	3979.52
SYNCRIP	ENSG00000135316	10492	5036.44	1.14458e-05	0.130858	0.279229	0.107437	0.999931	0.170849	0.0247807	0.428602	3839.25	4813.53	4432.5	3976.96	5155.58	4723.08	5156.75	5008.3	4637.21	3985.02	5881.04	4316.29	5369.5	4702.8	5560.29	4955.38	7591.88	6550.56
ARID3A	ENSG00000116017	1820	5035.68	-1.27792e-05	-0.315919	-0.0929553	0.184958	0.999931	0.000728213	0.498984	0.109025	5253.28	5164.35	4095.01	4663.14	4745	6223.03	5061.76	6126.33	4818.98	5012.3	4681.87	6176.7	4316.94	5602.61	4317.44	4323.71	4136.07	5923.74
RBBP4	ENSG00000162521	5928	5035.11	6.02548e-05	0.0124757	0.0949695	0.0926235	0.999931	0.896433	0.22139	0.251985	4317.21	4678.41	4841.88	4825.99	4748.81	5007.02	4742.86	4705.91	4836.05	4636.84	5297.46	4715.4	5230.63	5443.57	5699.96	5305.66	5894.02	5704.31
CCNL1	ENSG00000163660	57018	5035.03	3.39344e-05	-0.0935277	0.132321	0.271586	0.999931	0.391858	0.399647	0.0406055	5876.28	4998.24	6747.45	5352.56	6685.48	6745.64	7036.25	6856.44	3560.26	3599.89	3798.02	5836.59	4266.13	5248.57	3300.12	3473.71	3151.73	4097.1
AFF1	ENSG00000172493	4299	5032.56	-3.90692e-05	0.0845541	-0.0238414	-0.195772	0.999931	0.534269	0.924947	0.258499	5982.73	5171.79	9436.43	7313.36	6547.35	4419.6	7626.57	4956.57	4210.53	5136.38	3237.96	3953.64	3922.33	3835.66	4265.53	5027.18	2635.99	2906.39
BIRC6	ENSG00000115760	57448	5027.36	6.00503e-05	0.0250219	-0.0567674	-0.0616991	0.999931	0.788727	0.566992	0.545809	5112.4	4870.55	5409.65	5161.48	5202.25	4832.13	4988.25	4886.94	5532.4	5442.54	4970.84	4506.19	4949.49	5198.46	4937.45	5018.45	4607.44	4865.51
ZNF638	ENSG00000075292	27332	5022.73	-9.07398e-05	-0.0953089	0.00407318	0.0797347	0.999931	0.134385	0.971439	0.370782	4639.67	4654.85	4816.3	5098.51	4912.66	5428.82	5088.9	5346.49	5084.38	4943.01	4779.76	5286.19	5122.24	5606.97	4844.02	5257.14	4557.53	4941.69
MAT2A	ENSG00000168906	4144	5020.72	0.000200158	0.427103	0.507983	0.208619	0.999931	6.76098e-06	6.67418e-06	0.0641436	4131.45	4342.47	5580.23	3837.99	6405.41	4841.39	5969.85	4094.17	4477.63	3606.34	6448.63	4596.31	6680.33	5134.19	4472.2	3642.55	6928.26	5183.48
IPO5	ENSG00000065150	3843	5013.8	2.90255e-05	0.0855232	0.228748	0.120925	0.999931	0.436671	0.107184	0.401096	3501.14	4595.35	3796.5	3672.97	4993.63	4550.25	4643.34	4423.41	4491.29	3843.22	5857.51	4292.68	5127.32	4974.05	6645.55	5303.72	8096.53	7439.86
SDCBP	ENSG00000137575	6386	5011.62	-4.16676e-05	-0.731365	-0.187223	0.214764	0.999931	7.07578e-05	0.328933	0.20227	5550.69	5108.56	4807.77	5629.42	5073.65	7536.77	4879.69	9026.87	3776.16	4250.1	3039.35	8983.41	3940.96	6233.36	3255.77	3979.25	1784.75	3352.7
MAZ	ENSG00000103495	4150	5008.83	-0.000103858	-0.108338	0.0357367	0.102525	0.999931	0.172918	0.783555	0.353445	4606.27	4963.53	3951.24	4900.91	4955.53	5378.41	4170.64	5059.03	4541.63	4583.66	4813.64	5363.44	5089.21	5269.27	5298.89	5496.81	5895.86	5821.06
CHD2	ENSG00000173575	1106	5003.53	-5.20352e-05	-0.0747246	-0.314045	-0.228735	0.999931	0.453625	0.00567009	0.0387976	6900.01	6206.89	5847.05	6046.33	5233.69	5380.47	6229.95	6772.89	5010.99	5896.16	3648.35	4069.52	3844.43	4180.99	4171.16	4223.76	2992.76	3408.18
MLEC	ENSG00000110917	9761	5003.04	-1.97292e-05	0.120013	0.0356291	-0.115077	0.999931	0.218619	0.83359	0.395458	4622.97	4763.94	4277.77	4115.94	4269.64	3956.65	3697.94	3309.35	5463.27	5432.87	6278.26	4549.1	5425.39	4782.32	5697.13	5797.61	7110.34	6504.19
COPA	ENSG00000122218	1314	5002.61	-4.75845e-05	-0.109274	-0.208219	-0.0951526	0.999931	0.0508565	0.00181595	0.220432	5440.08	5243.68	4684.71	4920.45	4829.78	5339.32	4648.99	5202.26	5520.45	5645.58	4439.02	4842.01	4333.03	4975.14	5054.47	5253.26	4733.14	4941.69
IDI1	ENSG00000067064	3422	5001.81	1.26399e-05	0.103788	0.0710649	-0.0377877	0.999931	0.430841	0.746217	0.857438	4752.37	5139.55	9151.33	5827.02	6981.75	4891.8	6916.38	6282.5	4005.72	3900.42	3413.98	4675.71	5042.64	4157.02	4847.8	4388.72	3045.44	2612.44
SKI	ENSG00000157933	6497	4996.88	-8.5755e-05	-0.000101377	0.0645786	-0.0181048	0.999931	0.999528	0.704757	0.925738	5647.74	4910.22	5648.46	7301.42	5669.99	5889.71	5690.52	5229.12	4549.31	5644.78	4102.05	4319.5	5096.83	4464.23	3550.21	4025.82	4412.42	3791.56
CCT3	ENSG00000163468	7203	4992.08	9.77623e-06	0.252111	0.562923	0.219577	0.999931	0.0221409	7.98934e-05	0.0984217	2978.32	3841.65	4024.34	3623.02	5426.12	4301.29	4577.75	4105.11	4562.97	3873.03	6876.9	4525.5	6368.71	5174.49	5079	4408.12	9305.46	6805.59
DAZAP2	ENSG00000183283	9802	4988.2	-9.82718e-06	-0.0734716	-0.126792	-0.0334103	0.999931	0.492498	0.373593	0.84721	5535.04	5433.35	6591.49	6552.27	5027.92	5525.52	5859.02	5865.72	4788.26	4861.63	3899.67	4904.24	4433.8	4604.75	4451.44	4544.94	3167.44	3741.05
IQGAP1	ENSG00000140575	8826	4974.06	-6.70298e-05	-0.502735	-0.0819463	0.213468	0.999931	0.000332616	0.661235	0.143395	4030.23	4239.57	3304.27	4342.85	3961.94	5691.16	4689.71	6731.11	3998.89	4633.61	4425.84	7161.62	3311.8	5443.57	5920.78	6277.91	4629.63	6738.52
C15orf39	ENSG00000167173	56905	4959.28	-1.88569e-05	0.0249119	0.186415	0.130312	0.999931	0.830935	0.0873607	0.249076	5223.01	4742.87	7006.96	5836.79	6021.51	5879.42	5925.74	6090.53	4427.28	4707.74	4222.53	5116.67	5247.56	5010	3190.66	3364.07	3795.02	3458.69
MED13	ENSG00000108510	9969	4958.09	-4.11692e-06	-0.00898716	-0.159446	-0.132653	0.999931	0.951821	0.236042	0.311397	7005.41	5885.82	7063.01	5551.25	6019.6	5574.9	6245.78	5768.24	4474.22	4827.79	3373.5	4460.05	4075.6	4362.91	3853.13	4233.47	3004.77	3466.14
TCP1	ENSG00000120438	6950	4955.29	4.32706e-05	0.223551	0.46262	0.200001	0.999931	0.0406161	0.00113316	0.139123	3870.56	4428	4417.88	3784.79	5563.3	4618.15	5433.82	4464.2	4009.13	3493.54	5933.75	4111.36	5694.67	4663.58	4883.66	4165.55	8625.21	7034.13
UNC13D	ENSG00000092929	201294	4951.19	-3.16757e-05	-0.0231691	-0.353555	-0.342664	0.999931	0.880864	0.0446024	0.0427018	7202.65	5259.8	6424.57	7709.64	4754.52	5218.95	5038.01	4683.03	5979.56	6478.68	3849.79	3658.6	3872.37	3728.9	4006.01	5485.17	2813.45	2957.73
ERBIN	ENSG00000112851	55914	4947.84	-0.000116176	-0.407777	0.000202335	0.205016	0.999931	0.000958914	0.999034	0.134309	5036.22	4405.69	5524.18	6418.73	5006.01	7526.48	5408.94	7745.7	3678.88	4668.26	3616.35	5909.54	4388.07	5688.67	3432.24	4224.73	2727.5	3654.93
NIPBL	ENSG00000164190	25836	4940.09	-0.000135336	-0.0850581	-0.157235	-0.110231	0.999931	0.294408	0.110632	0.291225	5529.82	5226.33	5544.89	5746.68	4958.38	5203.52	5228	5514.6	4917.97	5576.29	4181.11	4654.25	4378.75	4946.82	4613.76	4928.21	3676.71	4095.44
KDM5C	ENSG00000126012	8242	4936.28	-5.69398e-05	-0.0257117	0.077929	0.081794	0.999931	0.788727	0.428009	0.40966	4811.85	4745.35	4897.93	5416.62	4894.56	5019.37	4706.67	5280.84	5051.95	5299.93	5423.59	5770.07	5211.15	4959.89	4056.03	4109.27	4869.93	4328.12
FDFT1	ENSG00000079459	2222	4932.63	-3.39394e-05	-0.0419432	-0.15181	-0.110049	0.999931	0.7405	0.321678	0.459481	4837.94	5230.05	5287.81	4911.76	5578.54	4809.5	5212.17	5849.81	4697.8	5005.85	3513.75	4795.87	4441.42	4692.99	6046.3	5870.38	3856.94	4148.44
ST6GAL1	ENSG00000073849	6480	4926.88	-4.13227e-05	-0.0930923	-0.0964231	-0.0391688	0.999931	0.49457	0.660559	0.853218	5053.96	4482.54	8036.5	7880.1	5116.52	5682.93	5398.76	5929.38	4726.82	5760.8	3039.35	5567.29	4145.04	5315.02	3592.67	4253.84	2354.09	2348.3
PNN	ENSG00000100941	5411	4924.23	0.00016445	0.132219	0.0604105	0.00913334	0.999931	0.126768	0.665739	0.960367	5231.36	5475.5	4534.85	4429.71	5429.93	4990.56	5508.45	4631.31	4990.51	4268.63	5246.63	4358.13	5493.98	4823.72	4819.48	4080.16	5561.28	4762.01
CD34	ENSG00000174059	947	4922.39	4.79526e-06	0.10023	1.29726	1.15846	0.999931	0.285201	9.33448e-31	3.62364e-24	1701	2298.3	4916.2	4840.11	5408.02	4875.34	5382.93	4106.11	3127.6	2914.24	7819.11	6702.42	7120.66	7219.23	3423.75	2750.83	7317.38	6679.73
BEX3	ENSG00000166681	27018	4904.37	1.58732e-05	0.195438	0.184039	-0.0189905	0.999931	0.082026	0.23827	0.925061	5858.54	5548.64	8917.4	6868.22	5991.98	4946.33	6124.78	4894.9	4099.59	4223.51	4034.27	3445.09	4793.68	3768.12	3365.24	3256.36	4373.61	3768.37
PLXND1	ENSG00000004399	23129	4903.83	-2.71024e-05	-0.105323	0.271014	0.374091	0.999931	0.366468	0.0892003	0.0153854	3762.03	3477.2	5421.84	7908.33	4619.25	5801.23	3990.83	5552.39	4251.49	4561.1	4954.83	5344.13	5526.16	5526.36	3603.05	3986.04	5558.51	4424.17
HMGN1	ENSG00000205581	3150	4900.36	-8.06177e-05	-0.110809	-0.3191	-0.209196	0.999931	0.176437	0.00121495	0.0341694	5258.5	5026.75	4745.63	5087.65	3811.43	4439.14	3806.5	4634.29	5596.4	6070.99	4214.06	4308.77	4331.33	4612.38	5907.57	6278.88	4722.98	5353.22
LRBA	ENSG00000198589	987	4899.32	-1.00736e-05	0.0570109	-0.963367	-1.23162	0.999931	0.69383	0.000209162	7.46134e-06	10168.4	7721.73	7655.15	6747.7	4504.94	3675.8	5165.8	3696.29	7146.97	8053.84	1870.3	2003.11	2619.12	2640.63	4660	5464.79	2278.3	2114.79
MFSD1	ENSG00000118855	64747	4899.14	6.11063e-05	0.0238212	-0.754093	-0.747476	0.999931	0.860166	1.90583e-08	7.8891e-08	8675.11	8238.66	6000.57	5626.16	4524.94	4498.81	4871.78	4022.55	6111.84	5852.65	3180.54	3123.22	3360.91	3011.01	5330.03	5059.2	3016.79	3679.77
RGS10	ENSG00000148908	6001	4894.08	-7.33638e-05	-0.0282812	-0.254589	-0.314592	0.999931	0.851279	0.15135	0.0595721	6469.02	5355.25	6486.71	7431.7	4119.13	4637.7	4349.31	4399.54	5538.37	6999.97	4092.63	4024.46	4413.47	4199.51	4023	5363.88	3031.58	3158.11
SURF4	ENSG00000148248	6836	4891.87	2.90909e-05	-0.00652784	-0.0259114	-0.00348998	0.999931	0.959967	0.845121	0.982554	5497.47	5227.57	4694.46	4608.85	4694.51	4946.33	4565.31	4742.71	4838.61	4782.67	4735.52	5064.1	4862.27	4763.8	4566.57	4736.09	5564.05	5162.78
HYOU1	ENSG00000149428	10525	4891.1	-3.21129e-05	0.0729934	0.282734	0.0902173	0.999931	0.572503	0.101213	0.605455	3724.46	4325.11	3580.85	3281.02	3987.66	3576	3455.93	3440.65	4196.87	4304.89	7755.11	5625.23	5531.24	4998.02	5010.11	4712.8	8268.44	8265.41
TYMS	ENSG00000176890	7298	4882.85	-1.99508e-05	0.0281723	0.403612	0.289665	0.999931	0.841112	0.00735035	0.040943	2962.67	4178.83	3604	3886.85	5197.49	5338.29	4707.8	4720.83	3633.65	3042.35	5662.67	4485.8	5118.85	5106.95	5974.58	5289.17	7792.45	7188.14
PPP3R1	ENSG00000221823	5534	4881.31	5.07749e-06	0.134466	-0.187654	-0.337308	0.999931	0.148391	0.136572	0.00295687	5748.97	5740.78	6171.15	5376.45	4502.08	4137.71	4914.75	4211.54	5527.28	5744.68	4490.79	3733.7	4764.04	3950.04	5344.18	5087.34	4345.88	4072.26
SYK	ENSG00000165025	6850	4877.47	-5.04994e-05	-0.0990069	-0.103218	-0.0325707	0.999931	0.410074	0.582925	0.87207	4160.67	4300.32	5440.11	6998.5	4106.74	5382.52	4732.68	4922.75	5549.46	5666.53	4881.42	4636.01	4567.59	4735.48	4761.92	5532.71	3258.95	4160.03
HNRNPUL2-BSCL2	ENSG00000234857	100534595	4875.14	-0.000208536	0.0318339	0.0795779	-0.0106437	0.999931	0.687214	0.316887	0.927399	4540.53	4673.45	4667.65	4881.36	4611.63	4641.81	4919.27	4643.24	4464.83	4568.35	5168.5	4461.13	4382.14	4620.01	5387.59	5771.41	5820.07	5529.6
RIF1	ENSG00000080345	55183	4863.9	6.48859e-05	0.00306431	0.269158	0.285953	0.999931	0.982921	0.00989953	0.00374599	4281.72	4471.39	5778.83	4582.79	5839.56	5527.58	5537.86	5494.7	3737.76	3707.86	4617.86	5295.84	4578.6	5354.24	4603.38	4071.42	5121.33	4947.49
DNMT1	ENSG00000130816	1786	4860.14	-4.82842e-05	-0.0886679	0.224914	0.262118	0.999931	0.43484	0.136076	0.0576274	3349.83	4208.58	3222.64	3702.28	4805.01	5414.42	4107.31	5288.8	3755.68	3587	5155.32	5331.25	4589.61	5279.07	5825.47	5585.11	7195.38	7079.67
IARS	ENSG00000196305	3376	4859.42	4.46641e-05	0.199938	0.422428	0.187113	0.999931	0.0775098	0.00482459	0.189885	3664.98	4145.36	4289.95	3649.08	5484.23	4857.85	5507.32	4681.04	4158.47	3747.34	6394.03	3747.65	5089.21	4562.27	4842.13	3994.77	7986.54	6667.31
SEPT6	ENSG00000125354	23157	4849.96	-1.72185e-06	0.0951397	-0.174778	-0.281023	0.999931	0.368432	0.220127	0.0268592	6171.61	5737.06	6528.14	6170.1	5384.2	4556.42	6078.41	4806.37	5569.09	6039.57	3926.97	3926.82	3957.9	3822.59	3974.87	3886.1	3655.45	3107.6
GHITM	ENSG00000165678	27069	4849.55	-1.32109e-05	0.010254	0.0802759	0.0589948	0.999931	0.92924	0.422524	0.591154	4380.86	5098.65	4850.41	4541.54	4917.42	5011.14	4575.49	4656.17	4617.58	4322.61	5105.44	4822.7	4578.6	4629.81	5201.68	4800.13	5534.48	5647.18
WAC	ENSG00000095787	51322	4845.19	-9.34184e-05	-0.0456742	-0.0831662	-0.0582723	0.999931	0.582481	0.364236	0.569624	5641.48	5122.2	5522.96	5101.76	4941.24	5366.06	5347.87	5581.24	4686.71	5196.8	4150.99	4636.01	4507.47	4667.94	4183.43	4430.44	3961.38	4167.48
BNIP2	ENSG00000140299	663	4842.22	1.14514e-05	0.0375439	-0.176887	-0.187479	0.999931	0.776824	0.267269	0.19277	7028.37	5868.46	7714.85	6837.82	5201.3	4748.8	6047.88	4744.7	4707.19	5058.22	3599.41	3656.45	3655.6	3689.69	3854.08	4060.75	3125.85	3560.54
PSMD2	ENSG00000175166	5708	4836.75	2.74311e-05	0.057838	0.0734045	0.0151119	0.999931	0.494637	0.484054	0.913635	4837.94	4786.26	4570.18	4706.56	4890.75	4650.04	4685.18	4476.13	4520.3	4502.28	4887.06	4273.37	4448.19	4335.68	5124.3	5068.9	6397.74	5900.55
STT3B	ENSG00000163527	201595	4836.3	-4.45462e-05	-0.0388115	-0.0369465	-0.00775701	0.999931	0.669492	0.740996	0.958161	5162.49	4806.09	5074.6	4948.68	4402.05	4833.16	4451.09	4581.57	4555.29	5029.22	4946.36	4810.89	4405	4622.18	4957.27	5022.33	4973.45	5471.63
PHIP	ENSG00000146247	55023	4830.21	2.98362e-05	-0.0743636	-0.0836609	0.0155696	0.999931	0.353888	0.423602	0.911851	5173.97	5018.07	4924.73	4570.85	5014.59	4964.84	5033.49	5113.73	4417.9	4571.58	4391.96	4896.73	4250.04	5191.92	5173.37	5020.39	4243.28	4972.33
ACLY	ENSG00000131473	47	4827.39	9.54939e-06	0.0794231	0.0691202	-0.0204474	0.999931	0.368639	0.579493	0.89348	4013.53	4392.05	4322.85	4262.51	5245.12	4720	4889.87	4756.64	4824.95	4895.47	4702.57	4142.48	4648.03	4481.66	5911.35	5289.17	6110.29	5284.5
CDK6	ENSG00000105810	1021	4824.19	3.514e-05	-0.211443	0.0640295	0.312011	0.999931	0.027077	0.682499	0.00779882	4328.68	4568.08	4371.58	5615.31	4996.49	5795.06	5183.89	7658.17	4225.89	4522.43	4382.54	4987.92	4486.3	5149.44	4121.15	3370.86	4331.09	4740.48
RPL17-C18orf32	ENSG00000215472	100526842	4823.08	9.33113e-05	0.0676682	0.0899948	0.0465672	0.999931	0.415988	0.38856	0.703248	4525.92	5003.19	4992.96	4827.08	5135.57	4756	4866.12	4629.32	5150.09	4760.92	4739.28	4731.5	5582.89	4940.28	4421.24	3919.09	5108.39	4725.58
SH3PXD2A	ENSG00000107957	9644	4821.77	-3.42745e-05	0.0524319	-0.156385	-0.392261	0.999931	0.735352	0.492364	0.0982167	3960.31	3092.91	6502.55	6894.27	3337.98	3086.31	3642.52	2846.82	7500.27	9197.13	4205.59	3098.54	4645.49	3964.21	5665.98	7967.22	4013.14	3170.53
ARID1A	ENSG00000117713	8289	4817.34	-3.85882e-05	0.0210045	-0.155628	-0.185331	0.999931	0.845339	0.0967034	0.0374521	5736.45	5230.05	4604.3	4299.42	4832.64	4430.91	5048.19	4517.91	4644.89	5096.9	4697.87	4787.29	4303.39	4635.26	5301.72	5534.65	4378.23	4632.01
EIF4H	ENSG00000106682	7458	4811.03	0.000104997	0.0362026	0.218071	0.197008	0.999931	0.647547	0.00177124	0.00416603	4257.72	4193.71	4644.5	4672.91	5065.08	5092.41	5135.27	4980.44	4243.81	4269.44	4844.71	4485.8	4923.24	4654.86	4822.32	4555.61	5967.03	5789.6
NUFIP2	ENSG00000108256	57532	4804.61	0.000113511	0.0350039	0.0279533	0.0476	0.999931	0.750921	0.849292	0.738607	5574.69	4540.81	4854.07	4292.91	5431.84	5321.83	5244.96	5013.27	4563.82	5003.43	4519.03	4516.92	5010.46	5025.25	4199.47	3983.13	4777.51	4609.65
MTSS1	ENSG00000170873	9788	4786.5	-1.11239e-05	-0.00670746	-0.142729	-0.123078	0.999931	0.968225	0.40156	0.427419	4697.06	4062.31	4436.16	4922.62	3084.58	3613.04	3470.63	4751.66	6112.69	6429.53	5501.71	4250.84	5100.22	4866.2	5080.89	5779.17	5552.04	4445.7
CXCL10	ENSG00000169245	3627	4767.94	-2.60913e-05	-0.241704	0.214407	0.537365	0.999931	0.202531	0.348584	0.0974402	3194.34	2448.29	9465.67	6015.93	17280.5	12195	7851.61	10525.9	157.02	265.077	164.722	9668.99	975.503	4007.78	260.462	564.721	13.8639	767.585
CD69	ENSG00000110848	969	4767.86	-2.65544e-05	-0.0200436	-0.30608	-0.335136	0.999931	0.90845	0.163403	0.122025	8547.79	6671.75	9497.35	8037.53	7714.31	6284.76	7852.74	6304.39	3360.57	4532.9	1406.25	3132.87	3092.48	2519.71	2315.84	2721.72	614.634	1213.89
ATP6V1A	ENSG00000114573	523	4765.99	-7.83092e-05	-0.0565897	-0.190362	-0.179051	0.999931	0.656294	0.238952	0.224826	5114.48	4861.87	6098.04	6302.56	4640.21	4782.75	4984.86	4945.63	5181.66	6075.83	3755.66	4940.71	3984.15	4481.66	4384.44	5061.14	3063.93	3128.3
SMG1	ENSG00000157106	23049	4759.3	4.38948e-05	-0.0465875	-0.0174654	0.0697347	0.999931	0.684228	0.921892	0.636936	5170.84	4147.84	5845.84	5176.68	5212.73	4914.43	5310.55	5623.02	4402.54	4561.1	4343.95	5108.09	4335.57	4982.76	4308.94	4627.41	3518.66	4076.4
HNRNPDL	ENSG00000152795	9987	4754.02	-9.13876e-06	-0.0244168	0.00915365	0.0304037	0.999931	0.849878	0.959031	0.857932	4772.2	5049.06	4231.47	4711.99	4292.5	5243.64	4644.47	5240.06	4169.57	4366.12	4566.09	3580.27	4068.83	4016.5	5351.73	4855.44	6237.84	6174.63
LYN	ENSG00000254087	4067	4750.85	3.50779e-05	-0.0582916	-0.0405152	0.037707	0.999931	0.466544	0.70634	0.746586	5119.7	5082.53	5354.83	4960.62	4724.04	5765.23	4947.54	4946.62	4822.39	4621.53	4295.95	5095.21	4548.11	4600.4	4068.3	4158.75	4206.31	4197.29
PTBP3	ENSG00000119314	9991	4747.86	-8.20867e-05	0.0590386	-0.314625	-0.498217	0.999931	0.601955	0.0135399	0.000111401	5276.24	5287.07	5245.17	5099.59	4570.67	4032.78	4777.91	3987.74	5937.75	6712.34	4269.59	4108.14	4045.97	3830.21	5424.4	5688.93	3551.01	3616.01
ARL6IP1	ENSG00000170540	23204	4742.93	0.000282479	-0.0660956	0.0408678	0.189009	0.999931	0.335353	0.666174	0.00812968	4782.63	4388.33	4845.54	4607.76	4742.14	5201.46	4855.94	5252.99	4353.89	4086.54	4819.29	5174.61	4355.04	4682.1	4703.41	4556.58	4827.42	5137.11
EIF5	ENSG00000100664	1983	4742.69	2.52588e-05	0.0378641	0.283455	0.227176	0.999931	0.742379	0.0145931	0.0431692	4762.81	4539.57	5231.77	4435.14	5487.09	5078.01	6381.48	6220.83	3742.03	3971.32	4495.5	4867.76	5011.31	4854.22	3582.29	3383.47	4758.1	4565.77
NT5C2	ENSG00000076685	22978	4735.65	8.99827e-05	0.062736	-0.376898	-0.35705	0.999931	0.581135	0.00360842	0.00415545	8364.13	6575.06	6456.25	4781.48	5547.1	4514.24	6029.78	4573.61	5037.44	5148.46	3378.21	3917.17	3815.64	3870.52	3732.34	3777.42	2596.25	3126.65
DENND4A	ENSG00000174485	10260	4734.99	2.18704e-05	0.0805552	-0.443618	-0.590351	0.999931	0.55478	0.0259529	0.0079523	8218.03	6587.46	8950.29	6953.99	5743.34	4537.9	7110.89	4513.93	4971.73	5128.32	2518.83	2416.18	3053.53	2861.77	3997.52	3932.67	1573.09	2160.33
H2AFV	ENSG00000105968	94239	4733.43	-2.56588e-05	-0.0327295	0.0859715	0.106524	0.999931	0.738961	0.412446	0.291249	4045.88	4564.36	4034.09	4320.05	4573.53	4958.67	4468.06	4673.08	4236.13	3981.8	4711.05	4464.35	4892.76	4893.44	5593.32	5394.93	5576.07	5820.23
EIF4EBP2	ENSG00000148730	1979	4731.89	0.000127011	-0.165579	-0.231707	-0.0340872	0.999931	0.000111454	1.58772e-05	0.669246	4879.68	4747.83	4102.32	4845.53	3984.81	4618.15	4188.73	4761.61	4985.39	4902.72	4547.27	4767.98	4243.27	4754	5559.35	5533.68	4509.47	5242.27
AHNAK	ENSG00000124942	79026	4729.72	-1.93601e-05	-0.595771	-0.520029	-0.016611	0.999931	0.000252939	0.00399228	0.940433	4522.79	4167.68	3017.95	4773.88	3326.55	4145.94	3725.08	6518.25	4993.07	5397.42	3022.41	5973.92	3815.64	5982.8	6837.12	7400.56	3009.4	4504.49
STK26	ENSG00000134602	51765	4726.31	-7.62312e-06	-0.0279699	-0.366797	-0.301149	0.999931	0.834442	0.0064649	0.0187199	5671.75	5780.45	5760.55	5811.82	5032.69	5018.34	5276.63	4619.37	5391.59	5849.42	3418.69	3581.35	3516.72	3743.06	5098.82	4685.63	3009.4	3807.29
PUM2	ENSG00000055917	23369	4720.74	2.53203e-05	-0.0646739	-0.284657	-0.181803	0.999931	0.441148	0.00109206	0.0424681	5420.25	5298.23	4738.32	5329.76	4202.96	4768.35	4748.51	4616.39	5249.93	5436.9	3815.9	4169.3	4403.31	4561.18	5101.65	4903.95	4073.22	4135.19
TOMM20	ENSG00000173726	9804	4708.07	0.000106192	0.165044	0.0712083	-0.024557	0.999931	0.092883	0.655745	0.891598	4403.82	4911.46	5020.99	4780.39	4500.17	4311.58	4866.12	4175.74	5100.59	4607.03	4963.31	3549.16	5149.33	4078.59	5127.13	3903.56	6205.49	5090.74
TRAM1	ENSG00000067167	23471	4706.63	-6.54413e-05	-0.188342	-0.30149	-0.113446	0.999931	0.00857818	0.000934643	0.274841	5571.56	5454.42	4812.64	5173.42	3918.12	4804.36	4409.25	4785.48	5076.7	5322.49	3820.61	4589.88	3853.74	4382.52	4704.35	4920.45	3922.57	5196.73
CENPF	ENSG00000117724	1063	4702.78	-9.29152e-05	-0.0640466	0.0657602	0.0348302	0.999931	0.602282	0.725041	0.856828	2481.58	3433.81	2322.25	3277.77	3236.05	3598.64	3382.42	3943.97	4267.7	4401.57	5384.05	4344.18	4515.09	5454.46	8247.95	8134.12	7305.36	6919.03
CDC42SE1	ENSG00000197622	56882	4698.74	0.000103766	0.128162	-0.0467908	-0.139724	0.999931	0.0699212	0.683158	0.136302	4890.12	4744.11	4874.78	4006.28	4929.8	4501.9	4883.08	4391.58	5294.31	5096.9	5207.09	5306.57	5435.55	4726.76	4559.02	4415.89	3965.08	3348.56
NUCB1	ENSG00000104805	4924	4697.13	-5.76376e-05	-0.0358244	-0.20676	-0.181776	0.999931	0.758449	0.0903364	0.121615	6339.62	5423.43	6126.07	6137.53	4862.17	4919.58	5035.75	5227.13	4626.12	5054.19	3576.82	4241.18	3916.41	4081.86	3858.8	4520.68	3339.36	3261.62
HSPA4	ENSG00000170606	3308	4696.99	4.2501e-05	0.159165	0.317582	0.139149	0.999931	0.0669102	0.00429376	0.243122	3522.01	4043.71	4070.64	3681.65	4738.33	4294.09	4464.66	3941.98	4640.63	4064.79	5762.44	4347.4	5565.11	4926.12	4834.58	4426.56	7181.51	6039.66
SERINC1	ENSG00000111897	57515	4695.3	-5.4125e-05	-0.162177	-0.201949	-0.0459557	0.999931	0.07385	0.0999222	0.76809	5831.41	4982.12	5395.03	5746.68	4090.55	4679.87	4715.72	5548.42	4555.29	5187.94	4173.58	5218.6	3879.15	4441.35	4056.97	4581.81	3301.46	4129.39
CAND1	ENSG00000111530	55832	4694.85	9.30295e-06	0.0260295	0.0908845	0.060779	0.999931	0.759356	0.263721	0.51021	3947.79	4266.85	4328.94	4161.54	4566.86	4595.52	4465.79	4646.23	4532.25	4640.87	4962.36	4468.64	4834.33	4799.75	5471.58	4931.12	5527.08	5359.85
RASGRP2	ENSG00000068831	10235	4693.3	1.26364e-05	-0.0137403	-0.369373	-0.286156	0.999931	0.931427	0.020703	0.0556507	5344.07	5161.87	5849.49	5895.42	4421.11	4793.04	4177.42	3857.43	6190.35	5816.39	3628.59	3952.57	4324.56	4188.62	5195.08	5409.48	3045.44	3228.5
EIF3B	ENSG00000106263	8662	4680.59	7.67248e-06	0.21909	0.368384	0.0983915	0.999931	0.0458644	0.00940562	0.522107	3457.31	4421.8	4030.44	3680.57	5201.3	4394.91	4728.15	4137.94	4360.72	3748.14	5727.62	3794.85	5428.77	4257.25	4777.02	4122.85	7831.27	6149.79
CYCS	ENSG00000172115	54205	4679.54	9.07518e-05	0.298393	0.454487	0.19019	0.999931	0.00575216	0.000635393	0.142331	4189.89	4423.04	4999.06	3892.28	5775.73	4913.41	5466.61	4562.67	3781.28	3214.77	5434.88	3541.65	5339.86	4186.44	4087.17	3556.19	7317.38	5549.47
PAK2	ENSG00000180370	5062	4673.43	4.11604e-05	-0.0344184	-0.0415465	0.0254657	0.999931	0.757055	0.771483	0.873345	4405.91	4602.79	3671.01	3650.17	4553.52	4829.05	4446.57	4595.5	4878.72	4773.81	4954.83	4886	4510.85	4858.58	5194.13	4754.52	5121.33	5434.37
GAD1	ENSG00000128683	2571	4671.56	7.76928e-05	0.183803	0.6917	0.571009	0.999931	0.169359	0.000795683	0.00581452	3157.81	4006.52	7533.31	6642.39	4808.82	4167.55	5350.13	3731.11	4151.64	2601.62	6314.03	4890.29	6998.72	5269.27	2655.58	1950.33	5674.97	4184.04
SYTL4	ENSG00000102362	94121	4670.61	7.00521e-06	0.495431	-1.0248	-1.64887	0.999931	0.00505851	5.27609e-06	2.09624e-13	9465.08	7884.12	6374.62	4951.93	4342.04	3000.92	4708.93	2779.18	7850.15	8451.05	3432.8	1579.31	3305.87	2215.77	5185.64	5266.85	1958.51	1318.23
RPL35	ENSG00000136942	11224	4670.15	5.04226e-05	0.0424849	0.170175	0.134031	0.999931	0.695728	0.145577	0.255157	4444.52	4749.07	4519.01	4324.39	4814.54	4669.59	4341.4	4392.58	4467.39	3997.11	5082.85	4896.73	5152.72	4657.04	4210.8	4013.21	5827.47	5502.27
JAK2	ENSG00000096968	3717	4662.8	-3.71431e-05	-0.188347	0.0665598	0.214257	0.999931	0.0915072	0.714497	0.123814	5706.18	4906.5	7060.57	6176.62	5550.91	6191.14	6193.76	7031.51	3053.36	3606.34	2976.29	5578.02	3591.24	4492.55	2806.57	3103.05	2571.3	3334.48
MAGED1	ENSG00000179222	9500	4662.7	6.9167e-05	0.0670428	-0.0362478	-0.0521729	0.999931	0.553913	0.839065	0.754893	4932.91	5138.32	6085.86	5093.08	5957.68	5482.32	5097.95	4860.09	5811.45	5245.15	4216.88	3965.45	4315.25	4076.41	3350.14	3034.16	3701.67	3563.85
STMN1	ENSG00000117632	3925	4657.57	-5.36214e-05	-0.0683981	0.111526	0.129599	0.999931	0.552574	0.482156	0.362157	3516.8	4290.4	3199.49	3606.74	4206.77	5061.55	4327.83	5078.92	3769.33	3647.43	4856	4396.75	4316.94	4567.72	6159.54	6010.11	6173.14	6650.75
PJA2	ENSG00000198961	9867	4654.07	-0.000106499	-0.110436	-0.490781	-0.419232	0.999931	0.265924	0.000110044	0.000712171	5424.42	5438.31	4888.18	5006.22	3675.21	4304.37	4227.18	4423.41	5736.35	6892.01	3861.08	4392.46	3615.8	4027.39	5367.78	5563.76	2986.29	3943.09
PNISR	ENSG00000132424	25957	4649.69	-1.36698e-05	-0.0770807	-0.288233	-0.185723	0.999931	0.354129	0.00164174	0.0468394	5111.35	5443.27	4684.71	5068.11	4428.73	4481.32	4618.46	4686.01	5464.98	5390.98	3810.25	4516.92	4642.95	4983.85	4713.79	4573.08	3380.95	3694.68
KMT2D	ENSG00000167548	8085	4647.23	0.000155488	0.0658291	0.0133246	-0.00613685	0.999931	0.393899	0.912887	0.965829	5011.17	4483.78	4414.23	4090.96	4862.17	4566.71	4535.91	4462.21	4796.79	4416.07	5160.03	4588.8	4631.1	4613.47	4461.82	4788.48	5047.39	4718.95
TRIM8	ENSG00000171206	81603	4646.68	-6.11052e-06	-0.0374493	-0.120398	-0.0632049	0.999931	0.768335	0.447009	0.703375	4755.5	4491.22	5653.33	6124.5	4523.99	5368.12	4393.42	4863.07	5593.84	5938.86	4131.22	4405.34	4838.56	4460.96	3758.76	3755.1	3394.81	3189.58
ZNF24	ENSG00000172466	7572	4641.82	1.64889e-05	0.151627	-0.184744	-0.344712	0.999931	0.132358	0.186869	0.00633958	6657.91	5362.69	6118.76	5115.88	5177.49	4092.45	5359.18	4015.59	5069.02	5601.27	3540.11	3298.1	4259.36	3715.83	4123.98	4395.51	3924.41	3725.31
RPL38	ENSG00000172809	6169	4637.82	0.000113309	-0.014543	0.0549372	0.132818	0.999931	0.912004	0.695261	0.256446	4734.63	4839.56	4615.26	4110.51	4540.18	4874.31	4448.83	4703.92	4713.16	4025.31	5136.5	5162.8	4920.7	4640.7	4105.1	3905.5	4711.89	5291.95
RPL17	ENSG00000265681	6139	4637.67	0.000118826	0.0824909	0.14425	0.0978996	0.999931	0.336586	0.17535	0.388763	4222.24	4715.6	4709.08	4546.96	4969.81	4584.2	4753.03	4461.21	4892.37	4339.53	4686.57	4555.54	5593.9	4828.07	4188.15	3613.44	5165.7	4652.71
TAP1	ENSG00000168394	6890	4635.93	-3.01439e-05	-0.1163	-0.0110701	0.0109512	0.999931	0.49093	0.968521	0.968121	7626.33	4786.26	12661.5	6859.53	11463.8	7317.64	8381.99	5916.45	1276.64	2099.67	820.786	5406.35	1053.41	3347.62	1053.17	2113.34	217.201	1044.98
ASAH1	ENSG00000104763	427	4635.59	4.49517e-05	0.0559741	-0.492812	-0.522632	0.999931	0.6692	0.00359988	0.00287242	7619.03	6428.78	7115.4	5815.08	4342.99	3829.08	5363.7	3926.07	5801.21	5457.85	3277.49	3525.56	3465.07	3212.54	4374.06	4481.87	2459.46	2945.31
GNAQ	ENSG00000156052	2776	4627.49	4.48257e-06	0.0817694	-0.343703	-0.507297	0.999931	0.533265	0.0596486	0.0098642	6422.06	5557.31	6659.72	6535.99	4078.16	3528.68	4616.2	3468.51	5785.85	5807.53	3959.91	3220.85	3893.54	3281.17	5016.72	5479.35	3014.02	2969.32
ABHD2	ENSG00000140526	11057	4617.73	-2.9741e-05	0.0842854	0.127195	-0.0048804	0.999931	0.404612	0.354975	0.979922	3841.34	4803.61	5621.65	4727.19	4584	4143.89	4218.13	3756.97	5088.64	4652.95	5185.45	4883.85	4848.72	5311.75	4329.7	4020.97	4956.81	4143.47
SHANK3	ENSG00000251322	85358	4612.41	-8.3383e-06	-0.0217979	-0.108113	-0.0713645	0.999931	0.885157	0.558019	0.686115	5687.4	4870.55	5005.15	5499.13	5112.71	5105.79	4088.08	3977.79	5813.16	5478.8	3340.56	4450.4	5753.94	5350.97	2897.16	3791.01	3453.04	3347.73
CYP1B1	ENSG00000138061	1545	4610.32	2.2364e-05	-0.0543304	0.251142	0.496317	0.999931	0.723026	0.253946	0.0524195	6561.9	4315.19	6441.63	5629.42	6499.72	7749.72	6477.61	7733.76	3286.33	3969.71	2806.86	4280.88	4772.51	4175.54	813.471	755.872	2961.33	3754.3
KAT6A	ENSG00000083168	7994	4609.06	-2.92707e-05	0.0549066	-0.347189	-0.538918	0.999931	0.680944	0.0430974	0.00365413	7818.35	6689.11	7200.69	6692.33	4681.17	4060.56	5354.66	4027.53	4809.59	5996.06	2819.1	2938.68	3320.27	3293.16	3725.73	3904.53	2895.71	2735.82
EIF5B	ENSG00000158417	9669	4601.77	-6.64895e-05	0.268177	0.489256	0.112967	0.999931	0.00561226	5.18595e-05	0.394597	3512.62	4392.05	4505.61	3744.62	5301.33	4401.08	4972.42	3934.02	3709.6	3783.59	5592.07	3974.03	5632.85	4321.52	4459.93	3876.39	6882.98	5835.14
SLC5A3	ENSG00000198743	6526	4597.91	-3.84767e-05	-0.0865461	-0.826304	-0.812871	0.999931	0.542993	0.00132171	0.00318442	8008.27	7817.18	6384.37	8693.3	3398.95	3205.65	3639.13	4415.46	5086.08	6527.02	2123.5	2907.56	2889.25	2919.5	4993.13	5638.48	1951.12	2164.47
SEPT7	ENSG00000122545	989	4595.42	-0.000153928	0.0601225	0.00542703	-0.130715	0.999931	0.504258	0.969666	0.200861	4339.12	4390.81	4906.46	4994.28	4358.23	4273.51	4387.76	4134.95	4597.96	5220.97	4647.98	4117.8	4592.99	4221.3	5052.58	5190.19	4836.66	4453.98
ARHGAP18	ENSG00000146376	93663	4592.97	-3.08213e-05	0.057111	-0.541489	-0.995825	0.999931	0.698978	0.0204175	0.000749144	7153.6	5796.56	7738	7433.87	4230.58	3541.03	4976.95	3888.27	5678.32	7243.3	2717.44	2188.72	2816.43	2484.85	4925.18	5781.11	2014.89	2064.28
CORO1A	ENSG00000102879	11151	4589.57	-7.63211e-05	-0.382747	-0.448739	-0.124023	0.999931	0.000852532	0.000973106	0.381479	5437.99	5640.37	3143.45	4047.54	4055.3	5561.53	4338.01	5493.71	4911.14	4947.84	3463.87	5104.87	2885.02	3948.96	5055.41	5910.16	3650.83	5016.22
C11orf58	ENSG00000110696	10944	4587.62	-6.39392e-06	0.0782132	0.152872	0.0596885	0.999931	0.229114	0.041289	0.520981	4279.64	4584.2	4727.35	4429.71	4834.54	4800.24	4777.91	4701.93	4188.34	4268.63	4817.41	4073.81	4651.42	4250.71	4637.35	4250.93	5278.46	5024.5
CBL	ENSG00000110395	867	4584.56	-1.56264e-05	-0.23938	-0.304227	-0.0454895	0.999931	0.0459605	0.0488788	0.80692	6077.69	5103.61	5636.27	5911.7	4600.2	5428.82	5688.26	6124.35	3990.36	4730.3	2916.05	4917.11	3360.91	4390.15	4045.65	4208.24	2126.73	3265.76
SERP1	ENSG00000120742	27230	4578.91	0.000153465	0.12477	0.165281	0.0666938	0.999931	0.0273271	0.021541	0.448545	4328.68	4430.48	5064.85	4242.96	4618.3	4583.17	4777.91	4209.55	4500.67	4202.56	5069.67	4519.06	4949.49	4340.04	4378.78	4172.34	5148.14	4883.73
MCM4	ENSG00000104738	4173	4563.11	7.45044e-06	0.0409742	0.341343	0.237952	0.999931	0.768786	0.051898	0.137428	2863.53	3918.51	2775.49	2983.54	4916.47	4516.3	4463.53	4136.94	3439.08	2731.34	5500.77	4345.25	4703.08	4833.52	5866.05	4896.19	7785.05	7461.39
MTDH	ENSG00000147649	92140	4554.76	-6.12195e-06	0.0135395	-0.0324232	-0.0493694	0.999931	0.928969	0.863585	0.774893	4250.42	4765.18	3474.85	3562.22	3946.7	4281.74	3822.33	4002.66	4654.28	4780.25	5173.21	3865.67	4123.87	4003.42	5598.98	4800.13	6232.3	6647.44
TAF15	ENSG00000270647	8148	4545.06	7.07816e-06	0.0875932	0.40381	0.249033	0.999931	0.410096	0.0022455	0.0483683	3071.2	3935.86	3740.46	3411.31	4862.17	4674.73	4733.81	4291.12	3803.47	3239.74	5471.59	4524.43	5159.5	4755.09	4923.29	4337.29	6769.29	6106.73
TMEM2	ENSG00000135048	23670	4544.55	-4.75524e-05	1.38867	1.9173	0.251696	0.999931	3.62303e-17	1.03252e-21	0.119164	2475.32	2575.98	11621	4969.31	8789.82	2966.97	6879.06	2583.23	1907.28	2287.4	9331.73	2915.08	6928.44	2807.3	1670.35	1724.24	6952.3	2417.02
ELOVL7	ENSG00000164181	79993	4532.67	-2.93427e-05	-0.03672	-0.167957	-0.157659	0.999931	0.819649	0.455947	0.41133	4735.67	4544.53	9308.5	8610.79	5083.18	4913.41	5628.33	5506.64	4790.82	5984.78	2493.42	4811.97	3700.48	3704.94	2578.19	2960.42	1037.95	1194.02
NME1-NME2	ENSG00000011052	654364	4532.63	1.67763e-05	0.102064	0.352557	0.199074	0.999931	0.315592	0.00585203	0.112126	3339.39	3995.37	3766.04	3540.51	4512.56	4321.86	4118.62	4049.41	4136.28	3566.05	5761.5	4541.59	5346.64	4550.29	4577.9	4150.99	7126.06	6186.22
TNFAIP3	ENSG00000118503	7128	4532.08	-1.82449e-05	-1.05743	0.0020834	0.819805	0.999931	0.000256221	0.993401	0.0119985	6794.62	4104.45	4250.96	6186.39	6439.71	9983.18	4529.12	12412.8	1177.65	1795.92	1492.85	7689.49	3155.99	5102.59	1178.68	1865.91	705.212	2711.8
CALU	ENSG00000128595	813	4516.24	9.25971e-06	0.0127769	0.0362039	0.0234494	0.999931	0.930025	0.832034	0.895884	4785.76	4623.86	6010.32	5685.88	4778.34	4700.45	4427.34	4369.7	4495.55	4547.4	4074.75	3978.32	4224.64	3938.06	3821.99	3823.03	4307.06	4699.91
NFAT5	ENSG00000102908	10725	4511.86	3.0814e-07	-0.0473007	-0.0956566	-0.0277304	0.999931	0.685761	0.524665	0.875212	6350.06	5097.41	6364.87	5781.42	5163.2	5533.75	5769.68	5279.85	3964.76	4374.18	3110.89	4501.9	4136.57	4243.08	2903.77	3243.75	2590.71	2803.72
KTN1	ENSG00000126777	3895	4503.57	1.96434e-05	0.105382	0.127027	0.0126691	0.999931	0.137554	0.167513	0.927349	4191.98	4519.73	4466.62	4581.71	4679.27	4658.27	5067.42	4203.59	4320.61	4334.7	4513.38	3907.51	4646.34	4077.5	4618.48	4181.07	5328.37	4767.81
SERINC3	ENSG00000132824	10955	4503.1	-1.22484e-05	-0.078559	-0.601664	-0.46783	0.999931	0.488577	3.30919e-05	0.00101021	6917.76	6128.79	5604.6	5847.65	3897.17	4222.07	4866.12	4502.99	5278.95	5795.44	3005.47	3569.55	3073.85	3539.35	4475.98	4679.81	2494.58	3155.63
SPAG9	ENSG00000008294	9043	4498.27	-4.64929e-05	-0.415696	-0.122013	0.110418	0.999931	0.0124547	0.548642	0.529029	6472.16	4682.13	5224.46	6487.13	4776.43	5226.15	5434.95	8866.72	2890.36	3894.78	2437.88	6216.39	3400.71	4048.09	2595.18	3479.54	2045.39	2790.47
PRRC2B	ENSG00000130723	84726	4497.45	-4.02985e-06	-0.0639837	0.140199	0.202145	0.999931	0.444362	0.139899	0.0202867	3804.82	3606.12	3759.95	4371.08	4179.14	4316.72	4341.4	4944.64	3935.74	4215.45	4990.6	4722.92	4386.38	4906.51	4924.24	4867.08	5389.37	5291.95
DOK3	ENSG00000146094	79930	4496.02	-2.274e-05	-0.051052	-0.172638	-0.106527	0.999931	0.709503	0.356941	0.538883	4493.57	4320.15	6060.27	6638.05	3858.11	4661.36	4429.61	3864.4	5858.38	5935.64	3862.96	4690.73	4808.92	4898.88	3531.33	4017.09	2322.67	2676.2
BCLAF1	ENSG00000029363	9774	4492.98	-1.93507e-05	0.0553208	0.157929	0.0698844	0.999931	0.580587	0.15663	0.588869	3640.98	4279.24	3812.34	3695.77	4691.65	4382.56	4668.22	4233.43	4313.78	4132.47	4762.82	4210.07	4416.86	4574.25	5044.09	4586.66	5828.39	5599.98
IDH2	ENSG00000182054	3418	4486.08	-2.0154e-05	-0.00641558	-0.0836013	-0.0783808	0.999931	0.95594	0.373662	0.421365	4225.37	4322.63	4158.37	4713.08	4129.6	4317.75	4282.59	4148.88	4783.14	4701.29	4637.63	4162.86	4143.35	4094.93	5201.68	5262.97	4705.42	4757.87
SLC30A5	ENSG00000145740	64924	4484.47	-4.50146e-05	0.308117	0.00985802	-0.361206	0.999931	0.0260006	0.965786	0.0276652	2626.64	3059.44	3918.34	3262.57	3212.23	2601.76	2891.63	1844.17	6162.18	5707.62	5422.64	3229.44	5730.23	4079.68	7278.77	8448.5	6115.84	5128.83
DCAF7	ENSG00000136485	10238	4483.8	-4.02146e-05	0.0216589	0.0179297	-0.0146362	0.999931	0.784954	0.84361	0.888438	3862.21	3950.74	4202.23	4335.25	4080.07	4091.42	4133.32	4074.28	4856.53	4812.48	4799.53	4508.33	4601.46	4651.6	4989.35	5025.24	5050.16	4684.18
WARS	ENSG00000140105	7453	4481.95	1.57242e-05	0.0336071	0.662573	0.673147	0.999931	0.833506	0.00802079	0.0130314	4800.37	3056.96	9974.96	3927.02	11309.5	7326.9	8715.59	6195.96	1475.48	1801.56	2692.03	4846.3	2378.63	3245.22	1667.52	1772.76	2364.26	3124.16
ATXN2L	ENSG00000168488	11273	4478.56	0.000123679	-0.00566079	0.0671194	0.121846	0.999931	0.964575	0.556817	0.231417	4826.46	4149.08	4361.84	4338.51	5021.26	5080.07	4843.5	5381.31	4073.13	4114.74	4453.14	4307.7	4212.78	4344.4	4035.27	4067.54	4686.01	4317.36
RPL12	ENSG00000197958	6136	4476.92	3.64574e-05	-0.00697172	0.0132155	0.0374422	0.999931	0.95779	0.928467	0.785586	4145.02	4876.75	4421.54	4557.82	4437.3	4632.55	4453.35	4599.48	4987.95	4352.42	4123.69	4649.96	5301.76	4740.92	4076.79	3792.95	4333.86	4100.41
ATP6V1G2-DDX39B	ENSG00000254870	100532737	4475.38	7.89495e-05	-0.00334293	0.185175	0.21896	0.999931	0.981502	0.091295	0.0326764	3781.86	3961.9	3844.02	3815.19	4825.02	4931.92	4325.57	4708.89	4093.62	3695.77	4992.49	4822.7	4864.81	4822.63	4550.53	4283.92	5215.61	5020.36
YWHAQ	ENSG00000134308	10971	4474.75	7.03294e-05	0.0672337	0.189756	0.130952	0.999931	0.433605	0.0468819	0.192749	4157.54	3975.53	4243.65	3820.62	4757.38	4415.48	4782.44	4754.65	3664.37	3675.63	4707.28	3819.53	4168.75	4221.3	4997.84	4833.12	5775.71	5774.69
AFDN	ENSG00000130396	4301	4470.87	-6.43038e-05	0.0428607	0.165552	-0.00258115	0.999931	0.755678	0.363239	0.991295	5489.12	4278	8085.24	6132.1	5615.69	4302.32	5493.75	4727.79	3422.87	4001.14	3840.37	4843.08	4105.24	4196.24	2559.32	3709.5	2745.98	2927.92
TIMP1	ENSG00000102265	7076	4466.85	-2.14376e-05	-0.034941	-0.0712209	-0.0459929	0.999931	0.815536	0.746126	0.820703	5972.29	4840.8	8567.72	8963.64	4946.95	4753.95	5619.28	5525.54	3661.81	3996.3	2644.96	3597.44	3283.01	3334.55	2733.9	3362.13	2227.47	2371.48
RAB1A	ENSG00000138069	5861	4463.5	2.15859e-05	0.0951532	0.0829483	-0.0179685	0.999931	0.243089	0.473588	0.904361	4904.73	4646.18	5765.42	4872.68	4664.02	4361.98	4829.93	4287.14	4428.99	4335.5	4741.17	4308.77	4521.02	3982.73	3648.35	3847.28	4003.9	4193.15
RRM2	ENSG00000171848	6241	4463.01	-5.9062e-05	0.0179763	0.368072	0.174462	0.999931	0.911512	0.0392159	0.281872	2093.38	3333.4	2690.21	3180.05	3813.33	4030.72	3364.33	4278.19	3075.55	2741.01	6125.77	3940.77	4392.3	4264.87	7152.32	6900.85	7924.62	7032.47
MYCBP2	ENSG00000005810	23077	4462.64	-0.000121913	-0.205086	-0.0419073	0.0559042	0.999931	0.0499528	0.815288	0.738858	4228.5	3823.06	5101.4	5219.02	4587.81	5317.71	3995.35	5445.96	3961.34	4781.86	3469.51	4848.44	3692.85	5003.46	4189.09	5084.43	3582.44	3995.25
TARS	ENSG00000113407	6897	4460.09	6.72899e-05	0.127849	0.289991	0.16881	0.999931	0.245368	0.0523264	0.241603	4454.96	3987.93	4103.54	3348.34	5089.84	4989.53	4998.43	4327.92	3623.41	3565.25	5937.52	4157.5	4573.52	4038.28	3953.17	3609.56	5973.5	5549.47
RBM5	ENSG00000003756	10181	4451.73	-2.73939e-05	-0.144361	-0.236124	-0.079643	0.999931	0.0214604	0.00272438	0.406474	5110.31	4561.88	4586.02	4895.48	4140.08	4763.21	4279.2	5038.14	4740.47	5063.06	3828.14	4323.8	3959.59	4589.5	4271.19	4528.44	3575.04	3877.67
LIMD2	ENSG00000136490	80774	4450.8	-0.000106138	-0.311685	0.0419841	0.208536	0.999931	0.00618705	0.818486	0.116292	3523.06	3855.29	4259.49	5781.42	4241.06	5665.44	3967.08	5567.32	4269.41	4113.93	4301.59	6384.84	4603.15	5178.85	3519.06	4370.28	3043.59	3469.45
PICALM	ENSG00000073921	8301	4450.13	-5.29381e-05	0.0534285	0.151675	0.0494663	0.999931	0.592678	0.170704	0.719833	4082.4	4020.16	5264.66	4570.85	4401.1	4166.52	4770	4514.93	4134.58	4466.83	5304.04	5200.36	4606.54	4690.81	4088.12	4134.5	3954.92	3731.11
EID1	ENSG00000255302	23741	4444.92	-2.05671e-05	0.119405	0.102073	-0.0550501	0.999931	0.21273	0.477557	0.724121	4095.97	4414.36	5780.04	5336.28	4550.66	3912.41	4565.31	4074.28	4562.12	4449.91	4450.31	3707.95	4675.13	3966.39	4329.7	4321.77	4564.93	4251.11
CCT2	ENSG00000166226	10576	4437.87	3.91094e-05	0.482301	0.522968	0.0841037	0.999931	9.27434e-05	0.00028967	0.595855	3344.61	4058.59	4956.41	3250.62	5138.43	3686.08	4837.85	3526.2	3953.66	3311.45	5970.46	3312.05	5114.62	3719.1	4291.96	3634.78	7773.96	6000.75
SERPINB9	ENSG00000170542	5272	4431.84	-3.2731e-05	0.00873009	0.184576	0.0636726	0.999931	0.962869	0.382541	0.751219	3753.68	3913.55	10171.1	9596.61	5972.92	5629.43	5533.33	4958.56	3219.76	4112.32	3004.53	3964.37	3929.96	3891.22	2199.77	2229.77	1972.37	1719.82
SSR1	ENSG00000124783	6745	4431.14	-7.43075e-05	0.0162931	-0.052479	-0.104496	0.999931	0.895185	0.688995	0.364011	4044.84	4393.29	4046.27	4120.28	3993.38	4094.5	4062.07	3735.08	4917.12	5085.62	4496.44	3964.37	4014.63	3960.94	5030.87	4921.42	5247.96	5631.44
CGGBP1	ENSG00000163320	8545	4429.71	-1.58914e-05	0.0141029	-0.154229	-0.166434	0.999931	0.908225	0.138648	0.0965521	4359.99	4571.8	4940.57	4431.88	4199.15	3922.7	4214.74	4074.28	5098.89	5077.56	4229.12	4280.88	4294.92	4563.36	4910.08	4812.74	3746.03	4006.02
PNPT1	ENSG00000138035	87178	4423.47	-2.15727e-05	-0.331794	-0.167471	0.0514451	0.999931	0.0779589	0.454674	0.807943	6532.68	5760.62	8003.61	5295.02	6985.56	7385.54	6012.82	6142.25	2435.52	3081.02	1282.95	5353.78	1690.19	4364	2619.72	3021.55	1216.33	2439.38
PLCB2	ENSG00000137841	5330	4415.07	4.08552e-06	0.0787173	0.034033	-0.0576728	0.999931	0.480653	0.853647	0.730827	3558.54	4618.91	3571.1	3898.79	4286.79	4434	3459.32	3322.29	5232.01	4334.7	5679.61	4273.37	5469.42	4783.41	4921.4	4461.49	5095.45	4070.6
PPP1CB	ENSG00000213639	5500	4412.63	-0.000154106	-0.0859009	-0.211566	-0.150886	0.999931	0.175689	0.00303821	0.0426591	4831.68	4628.82	4293.61	4272.28	3920.98	4340.38	4144.63	4470.17	4441.79	5187.13	4047.45	4544.81	3965.52	4171.19	4966.7	4876.78	3977.1	4346.34
INPP5D	ENSG00000168918	3635	4412.04	-9.42474e-05	-0.0827612	-0.326958	-0.313939	0.999931	0.500591	0.0455026	0.0423764	4916.21	5190.38	4921.08	6201.59	4026.72	4043.07	3917.32	3328.25	5079.26	6093.55	3163.6	3772.32	3389.7	4174.45	4771.36	5529.8	3171.14	3726.97
HNRNPR	ENSG00000125944	10236	4407.64	-1.73203e-05	0.150558	0.301898	0.0881029	0.999931	0.11099	0.0138762	0.533699	3332.09	4119.33	3706.34	3482.97	4665.93	4071.87	4353.84	3996.69	3841.02	3526.57	5156.27	3593.15	4714.93	4002.33	5118.64	4591.51	6833.99	6230.11
RERE	ENSG00000142599	473	4407.58	-2.47561e-05	-0.0326787	0.0804453	0.0672612	0.999931	0.826236	0.704717	0.723382	5297.11	5475.5	8242.41	5787.93	7161.79	6159.25	6544.33	4733.76	2845.99	3066.52	2893.46	4734.72	2625.05	3249.58	2682.94	2801.29	1928.01	3106.77
SMARCC1	ENSG00000173473	6599	4407.46	6.23705e-05	0.0630654	0.0895803	0.0405555	0.999931	0.484757	0.428354	0.761939	4005.18	4349.9	3903.72	3904.22	4363	4415.48	4349.31	4323.94	4199.43	3972.94	4692.22	3704.73	4433.8	4109.09	5038.42	4536.2	5662.95	5369.79
CCT4	ENSG00000115484	10575	4395.38	8.56821e-05	0.163517	0.335067	0.1804	0.999931	0.0753484	0.00475198	0.131488	3452.09	3860.24	4107.19	3618.68	4875.51	4220.01	4781.31	4243.37	4094.47	3782.79	5149.68	3834.55	5042.64	4337.86	4386.33	3527.08	6269.27	5533.74
UBE2H	ENSG00000186591	7328	4376.3	6.94188e-05	0.131976	-0.507697	-0.664659	0.999931	0.214738	0.000410773	1.42034e-05	9352.38	7985.77	7242.11	5731.48	5427.07	4439.14	6782.94	4348.81	4057.77	4034.17	2457.65	2952.63	2890.1	2588.34	2750.89	2647.98	1611.91	1472.24
M6PR	ENSG00000003056	4074	4371.25	-1.66493e-05	-0.00722667	0.123942	0.121544	0.999931	0.945336	0.107886	0.120536	4340.16	4151.56	4757.81	4354.79	4414.44	4588.31	4279.2	4577.59	4126.04	4156.64	4653.63	4563.05	4294.92	4333.5	3807.84	4004.47	4568.62	4709.84
UBAP2L	ENSG00000143569	9898	4370.2	3.3138e-05	0.147137	0.29326	0.127666	0.999931	0.0465786	0.00157946	0.216058	4230.59	4375.94	4677.4	4065.99	5078.41	4662.39	4693.1	4463.2	3796.64	3527.38	5084.73	4020.16	4572.67	4218.03	3708.75	3706.59	5330.22	4451.5
STK10	ENSG00000072786	6793	4366.75	-5.28689e-05	-0.0780608	-0.0517802	0.0117487	0.999931	0.395381	0.703501	0.944861	4481.04	4139.16	4988.09	5445.93	4421.11	4957.64	4721.37	5070.96	4341.95	4831.82	4062.51	4245.47	4221.25	4300.82	3773.86	3895.8	3139.72	3563.02
GRIPAP1	ENSG00000068400	56850	4364.55	-0.000107866	-0.135507	0.0303346	0.0972922	0.999931	0.146519	0.854931	0.473293	4867.16	4622.62	4894.27	5254.85	5466.13	5541.98	4578.88	5107.77	3670.34	4097.82	3872.38	5701.4	3802.09	4613.47	3005.69	3487.3	2944.7	3033.08
PYGL	ENSG00000100504	5836	4362.91	-5.10688e-05	-0.581866	0.0565414	0.484507	0.999931	0.000256221	0.786809	0.00688251	3552.28	3505.71	2960.69	3710.97	4238.2	6445.24	4671.61	6431.71	3419.45	3866.58	3916.62	6793.62	3635.27	5921.8	3292.58	3763.84	2751.53	5654.63
COPB1	ENSG00000129083	1315	4357.38	1.38491e-05	0.0322032	-0.102984	-0.125251	0.999931	0.757055	0.352724	0.236072	4236.85	4378.41	5041.7	4235.36	4323.94	4287.91	4172.9	4272.22	4995.63	5003.43	4155.7	4031.97	4001.93	4233.28	4616.59	4399.39	4100.95	3944.74
ARPC3	ENSG00000111229	10094	4355.37	-5.65682e-05	-0.0765101	-0.0804114	-0.0110065	0.999931	0.28193	0.381648	0.934076	4430.95	4465.19	4791.93	4722.85	4378.24	4762.18	4551.74	4803.39	4454.59	4420.1	3985.33	4558.76	3872.37	4037.19	4149.46	4325.65	3660.08	4026.72
EHD3	ENSG00000013016	30845	4354.58	-3.43151e-05	0.278012	-0.117317	-0.711186	0.999931	0.0973287	0.599587	0.00789904	5375.37	4496.18	7617.38	6249.36	4433.49	3264.29	4672.74	2525.53	5592.13	6933.9	4490.79	2317.47	4407.55	3222.35	3719.13	4602.19	2525.08	1937.59
GFI1B	ENSG00000165702	8328	4352.52	1.82996e-05	0.137068	-0.218163	-0.372407	0.999931	0.302985	0.257368	0.0494493	4149.19	4095.78	6466	4212.56	4289.64	3641.85	4577.75	3380.97	6780.02	5709.23	3730.24	3572.76	5101.91	4086.22	4790.23	5056.29	2281.08	2423.65
CTDSPL	ENSG00000144677	10217	4346.57	-2.21961e-05	0.0713535	-0.567399	-1.07081	0.999931	0.633784	0.0224842	0.000874636	6917.76	5826.32	7623.47	7512.04	4067.68	3358.93	4460.14	3124.34	5931.77	6887.98	2116.91	1915.13	3059.45	2205.97	4391.99	5315.36	1827.27	1695.81
FGD5-AS1	ENSG00000225733	100505641	4345.73	7.32412e-05	0.00858299	-0.00653419	0.00779961	0.999931	0.938698	0.956893	0.954855	4721.06	4341.23	4933.26	5031.19	4288.69	4549.22	4523.47	4537.8	4126.04	4204.17	4038.98	4119.94	4431.26	4146.13	4123.98	4152.93	4133.3	3820.54
PLEKHB2	ENSG00000115762	55041	4331.11	2.25685e-05	0.149558	0.0641111	-0.0874263	0.999931	0.0247421	0.542397	0.385734	5083.18	4688.33	5502.25	4684.85	4878.36	4459.72	5073.07	4256.31	4103	4241.24	4144.4	3884.98	3935.88	3517.57	3650.24	3752.19	4363.44	3741.05
GMPR	ENSG00000137198	2766	4326.99	2.5166e-05	0.194089	0.155168	-0.0248609	0.999931	0.128296	0.399726	0.905645	4300.51	4487.5	7582.04	5632.68	4540.18	3799.25	4600.37	3185.02	4675.61	3787.62	5170.38	3730.48	4908	4042.64	3233.12	3386.39	3453.97	3370.09
TRIM22	ENSG00000132274	10346	4319.47	-2.50416e-05	-0.642831	-0.198697	0.0524188	0.999931	0.0327731	0.410757	0.826587	6338.58	4750.31	4907.68	4075.76	6303.48	9015.11	7135.77	8275.87	1766.48	2745.04	627.826	6706.71	1011.07	4666.85	2426.26	3975.36	302.234	2720.08
ARHGAP25	ENSG00000163219	9938	4315.03	-5.3044e-05	-0.343473	0.201167	0.418597	0.999931	0.0584026	0.343387	0.0608788	3101.46	2866.05	8561.63	10013.5	4972.67	6555.32	4844.63	7455.25	2435.52	3333.21	2542.36	5747.54	3124.66	4806.29	1750.57	2172.53	1278.25	2109
KPNA2	ENSG00000182481	3838	4312.99	5.08086e-05	0.048655	0.267775	0.218544	0.999931	0.675074	0.0359871	0.0736414	3036.76	3489.59	3646.64	3611.08	4504.94	4442.23	4272.42	4452.26	3504.79	3094.72	5025.43	3866.74	4233.11	4499.09	5593.32	4962.17	6138.95	5259.66
SUCNR1	ENSG00000198829	56670	4311.69	-6.67786e-05	0.0107684	-0.12186	-0.416632	0.999931	0.955093	0.606272	0.0970462	6363.63	4475.11	11005.7	9720.38	5007.92	4282.77	5174.85	3873.35	3422.87	6086.3	2273.16	2837.83	2739.37	2692.92	2055.38	3358.25	969.55	1271.03
LNPEP	ENSG00000113441	4012	4305.45	-1.45875e-06	-0.0920956	-0.209824	-0.0588498	0.999931	0.480028	0.260684	0.761325	4949.6	4615.19	6024.94	4240.79	4904.08	4700.45	5042.54	4297.09	4099.59	4450.72	2697.67	4857.03	2972.24	4675.56	4551.47	4506.12	2259.82	3653.28
CALM2	ENSG00000143933	805	4302.99	2.69695e-05	-2.57997e-05	0.172488	0.172233	0.999931	0.999886	0.0484184	0.0450365	3726.55	4046.19	4119.38	4178.91	4162.95	4394.91	4019.1	4573.61	3837.6	3601.51	4761.87	4090.98	4281.37	4102.56	4533.54	4332.44	5341.31	5349.08
HSD17B4	ENSG00000133835	3295	4292.97	-1.00653e-05	-0.0959154	0.0398864	0.13776	0.999931	0.277886	0.777916	0.225407	3523.06	3748.68	3661.26	4157.19	4009.57	4820.82	3270.47	3969.83	4597.96	4515.18	5413.23	5291.55	4834.33	5309.57	4132.47	4020.97	4018.69	3978.69
ELF4	ENSG00000102034	2000	4285.85	3.13743e-05	-0.100204	0.0392799	0.169156	0.999931	0.285342	0.799354	0.148546	4089.71	4213.54	3968.3	4027.99	4783.1	5165.45	4624.12	4764.6	4214.79	4256.54	4473.85	5791.53	3963.83	4840.06	3537.94	3219.49	3563.03	3647.48
KIAA0232	ENSG00000170871	9778	4285.82	3.82766e-05	0.135942	-0.0267391	-0.145167	0.999931	0.137688	0.869977	0.237428	5073.79	4394.53	5268.32	4895.48	4641.16	3459.75	5123.96	3999.67	4776.31	4922.86	4590.56	4603.82	4961.35	4472.94	3202.92	3324.29	2881.85	2551.17
RTN3	ENSG00000133318	10313	4285.68	-3.09535e-05	-0.0658277	-0.261504	-0.18186	0.999931	0.438874	0.00359311	0.046909	4813.94	4890.39	4735.88	4692.45	3800	4358.9	4350.45	4518.91	4616.73	4683.57	3609.76	4055.57	3486.24	3614.52	4669.44	4676.9	3685.95	3882.64
APBB1IP	ENSG00000077420	54518	4283.85	0.00015309	0.422459	-0.261919	-0.519194	0.999931	0.000567276	0.0689406	0.000431526	5910.72	5296.99	6784	4785.82	5634.74	3996.77	5190.68	3420.76	5501.68	4775.42	4210.29	3282.01	4015.48	2863.95	3932.4	3258.3	2455.76	1793.52
NDST1	ENSG00000070614	3340	4283.5	-7.5983e-05	-0.148729	-0.629116	-0.53551	0.999931	0.238784	0.0011245	0.00573544	7278.83	6180.85	5663.08	7199.36	3713.31	4496.75	4172.9	4771.56	4610.76	6257.92	2115.97	2838.9	2292.26	2761.55	3438.85	4204.36	2355.94	2749.89
ARHGAP45	ENSG00000180448	23526	4283.47	-1.19554e-05	-0.0682982	-0.360406	-0.225319	0.999931	0.589715	0.0263266	0.132794	5434.86	4740.39	5540.02	6158.16	3729.5	4545.11	4454.49	4262.27	5081.82	5231.45	3043.12	3793.78	3670.84	3353.07	4042.82	4571.14	2452.99	2996.65
ARF4	ENSG00000168374	378	4279.1	1.78382e-05	0.247059	0.169719	-0.0642389	0.999931	0.0146925	0.216432	0.681501	5063.35	4585.43	6701.15	5251.59	5190.82	4510.13	5335.43	4044.44	4256.61	4251.71	4115.22	3254.11	4632.79	3492.51	2682.94	2857.57	3664.7	3133.27
MAN2A2	ENSG00000196547	4122	4278.36	7.70986e-05	0.102468	-0.282184	-0.322005	0.999931	0.326076	0.0358758	0.0111378	6703.83	5437.07	6289.33	5380.79	4551.61	4352.73	5173.72	4149.87	4851.41	4754.47	3059.12	3015.93	3891.85	3447.85	3292.58	3383.47	2794.04	2480.78
RAC2	ENSG00000128340	5880	4277.76	-0.000108673	-0.316715	-0.213815	0.00408507	0.999931	0.0017037	0.0954891	0.982851	4197.2	4129.25	4155.93	5559.93	3732.36	4657.24	3633.48	4513.93	4722.55	4862.44	3557.99	5519.01	3979.07	4813.91	3849.36	4676.9	2938.23	3500.92
TPX2	ENSG00000088325	22974	4274.92	-3.51028e-05	-0.0289568	0.283466	0.253115	0.999931	0.832073	0.0496947	0.0612774	2569.24	3053.24	3128.83	3342.91	4270.59	4751.89	3820.07	4267.25	3258.17	3210.74	4730.81	4461.13	4047.66	4432.63	5884.92	5671.47	6354.3	5692.72
MAP4K4	ENSG00000071054	9448	4273.19	-0.000102683	0.147275	0.487468	0.197004	0.999931	0.090365	8.16824e-06	0.0755609	3993.7	3862.72	5359.7	4795.59	4940.28	3978.25	5079.85	4567.65	2909.14	3544.3	5095.08	4876.34	4539.64	4139.59	3256.71	3321.37	4950.34	3707.1
EIF2AK1	ENSG00000086232	27102	4265.71	1.14405e-05	0.155159	-0.336695	-0.582064	0.999931	0.143196	0.0168694	9.80918e-05	6427.28	5703.59	5589.97	4629.48	4193.43	3433.01	5268.71	3484.42	5062.19	5380.5	3209.72	2918.29	3223.73	2957.63	4207.02	4273.25	3475.22	3345.25
CSF2RB	ENSG00000100368	1439	4264.86	-1.51602e-05	-0.456743	-0.58549	-0.111276	0.999931	0.00114741	0.000416694	0.486006	5834.54	5407.32	4108.41	4730.45	4158.18	5151.05	3951.25	4868.04	4753.27	5013.1	2808.74	6406.3	3270.31	4690.81	3589.84	3856.99	1619.31	2549.51
NFKB1	ENSG00000109320	4790	4264.8	-6.03033e-05	-0.978129	0.147587	0.966934	0.999931	1.17122e-05	0.491091	0.000497522	3624.28	3443.72	3180	5772.73	5597.59	9348.43	4058.68	11424.1	1629.08	2514.61	1826.06	6744.26	3471.84	5724.62	1796.81	2171.56	1580.49	2857.54
E2F3	ENSG00000112242	1871	4260	5.69333e-05	-0.0180428	-0.28621	-0.189315	0.999931	0.894652	0.0190952	0.115589	5818.89	5142.03	5860.46	5526.28	4887.89	4660.33	4957.72	4860.09	4569.8	4333.89	2996.06	3676.84	3432.04	3720.19	3492.64	3665.83	2567.6	2511.42
TPST2	ENSG00000128294	8459	4259.85	4.86234e-05	0.191602	-0.312776	-0.520215	0.999931	0.133156	0.0693241	0.00488831	6582.77	5460.62	7351.77	5914.96	4686.89	4028.66	5621.54	3849.47	5190.2	4648.92	2908.52	2676.89	3904.55	2599.23	3518.12	3628.96	2177.56	1927.66
CNN2	ENSG00000064666	1265	4259.75	-5.5387e-07	-0.0219212	-0.276204	-0.219442	0.999931	0.869315	0.0271505	0.0678766	4193.02	3883.8	3563.79	3738.11	3133.16	3149.06	2725.39	3001	5296.01	5266.9	5219.33	4829.13	4582.83	4305.18	5551.8	6003.31	3783	4450.67
EIF3H	ENSG00000147677	8667	4258.64	0.000206972	0.0114973	-0.0128343	0.0318872	0.999931	0.90845	0.905522	0.764102	4088.67	4429.24	4171.77	4041.02	4192.48	4279.68	4460.14	4156.84	4533.1	4115.55	4225.35	4137.11	4280.53	4514.34	4383.49	3901.62	4395.79	4348.82
SNRPB	ENSG00000125835	6628	4256.87	-8.43209e-06	0.032068	0.363603	0.273801	0.999931	0.803109	0.00624493	0.0306981	3275.73	4105.69	3728.27	3656.68	4930.76	4741.6	4223.79	4730.78	3300.83	2915.85	4742.11	4241.18	4479.52	4347.66	4170.22	3738.61	6028.03	5266.28
TM9SF2	ENSG00000125304	9375	4256.56	6.75846e-05	-0.0153454	-0.0373374	0.0182625	0.999931	0.902095	0.785622	0.907086	4390.25	4072.22	5287.81	5042.05	4152.47	4385.65	4423.95	4247.35	4176.39	4184.84	3822.49	3966.52	3863.06	3993.62	4315.55	4218.91	3905	4169.97
EEF1D	ENSG00000104529	1936	4255.65	6.47598e-05	0.00813799	0.0950969	0.104812	0.999931	0.946047	0.343551	0.291504	4161.71	4307.76	4070.64	3981.31	4702.13	4607.86	4220.4	4408.49	4152.5	3713.5	4295.01	4412.85	4203.47	4289.93	3918.25	3978.28	4793.22	4384.43
SAMD9	ENSG00000205413	54809	4253.42	-2.80547e-05	-0.74629	-0.165881	0.0869693	0.999931	0.0200699	0.491091	0.698756	6345.88	4183.79	5978.64	6464.33	6645.47	8711.62	4483.89	6179.05	1983.23	3130.97	982.684	8581.07	1365.87	5881.49	1306.08	2370.47	251.399	1715.68
PIP4K2A	ENSG00000150867	5305	4249.66	4.31984e-06	0.116691	-0.468858	-0.768964	0.999931	0.350634	0.0099167	0.000264705	6677.74	5748.22	5938.43	5329.76	3871.44	3028.7	4705.54	3060.68	5254.2	5491.69	3449.75	3177.94	3747.9	3268.1	4579.78	4865.14	2192.35	2106.51
DNM2	ENSG00000079805	1785	4245.6	-0.000131995	0.0406018	0.0211199	-0.0766677	0.999931	0.663057	0.865977	0.47265	4436.17	4311.47	4064.55	4282.05	4338.23	4480.29	4420.56	4419.44	4405.95	4724.66	4519.97	3971.88	4149.27	3785.55	3728.57	4052.99	4342.18	3986.97
CALCOCO1	ENSG00000012822	57658	4242.54	-2.20795e-05	-0.0465689	-0.815496	-0.822409	0.999931	0.750294	0.000628219	0.0012938	8451.79	7025.05	7071.54	7184.16	4870.74	4208.7	5536.72	4933.69	4662.81	5082.39	1642.51	2798.13	2363.39	2579.62	2689.55	3253.45	892.837	1118.67
ELMSAN1	ENSG00000156030	91748	4235.06	2.15187e-05	0.080099	-0.286402	-0.360918	0.999931	0.502886	0.0650193	0.0157041	5909.68	4907.74	4450.78	4644.68	3603.76	3450.49	3662.88	3085.55	5792.67	6044.41	3864.85	3204.76	4311.86	3850.91	3767.26	4068.51	4166.57	3443.78
DICER1	ENSG00000100697	23405	4233.45	0.000149038	-0.110328	-0.179117	-0.0212972	0.999931	0.0428145	0.00674585	0.837252	4235.81	4266.85	3885.45	4274.45	3661.87	4140.8	4103.92	4411.48	4697.8	4725.47	4188.64	4653.18	4051.89	4503.44	4519.39	4128.67	3818.12	3934.81
ACADVL	ENSG00000072778	37	4226.09	4.63117e-05	-0.134112	-0.171157	0.0208478	0.999931	0.1351	0.160944	0.901751	5559.04	4953.61	3694.16	4223.42	4387.76	5378.41	4175.16	4902.86	3829.92	3670.8	3738.72	4449.33	3831.73	4057.89	3760.65	4086.95	3576.89	3792.39
RSRP1	ENSG00000117616	57035	4224.16	6.98613e-05	0.0679223	-0.326743	-0.310596	0.999931	0.571865	0.0267521	0.0264113	5556.95	4606.51	5380.41	4906.33	4498.27	3948.42	4057.55	3093.51	5709.9	5299.93	3700.12	3890.34	4389.76	3959.85	3929.57	4006.41	2532.48	2568.55
BPTF	ENSG00000171634	2186	4220.23	0.000174267	0.0126581	-0.126857	-0.0898253	0.999931	0.895504	0.0888107	0.273603	4711.67	4560.64	4266.8	4267.94	4347.75	4413.42	4727.02	4133.96	4364.99	4321	3911.91	3702.59	3698.78	4119.99	4363.68	4097.62	3971.55	3982.83
ETV6	ENSG00000139083	2120	4215.38	-5.11175e-05	-0.103284	-0.128749	-0.0375898	0.999931	0.321333	0.390553	0.831189	4884.9	4719.32	5561.95	6145.13	5171.77	5669.55	4938.5	5520.56	3868.33	4350.01	2715.56	3703.66	3505.71	3858.54	3099.12	3191.35	2477.95	2494.86
SLC30A1	ENSG00000170385	7779	4212.06	6.93404e-05	-0.0693778	-0.0809186	0.134927	0.999931	0.617525	0.715036	0.440887	7270.48	5140.79	5349.95	4541.54	5272.75	6184.97	5532.2	5843.84	3848.7	3739.28	2248.69	3739.06	3281.31	3290.98	1883.63	1656.32	3188.7	3803.98
MCM5	ENSG00000100297	4174	4211.83	-1.53764e-05	-0.0311198	0.372705	0.371596	0.999931	0.835959	0.0420943	0.0382839	2592.2	3567.69	2466.02	2967.25	4189.62	4744.69	4004.4	4305.05	3024.34	2441.29	5699.38	4867.76	4486.3	5017.62	4606.21	4230.56	6186.08	6416.42
RPL6	ENSG00000089009	6128	4211.06	8.30203e-05	0.116541	0.220548	0.116589	0.999931	0.162535	0.0368709	0.308506	3315.39	4092.06	3995.1	3770.68	4465.88	4053.35	4478.23	3860.42	4344.51	3721.56	4827.76	4021.24	4761.5	4451.15	4256.09	3561.04	5178.64	4644.43
SSB	ENSG00000138385	6741	4210.6	-0.000104909	0.0524741	0.293539	0.15082	0.999931	0.597453	0.00361438	0.15848	3756.81	4214.78	4264.37	3832.57	5082.22	4568.77	4435.26	4461.21	3399.83	3621.65	4425.84	3940.77	4076.45	4126.52	3820.1	3645.46	5063.1	5055.13
PF4V1	ENSG00000109272	5197	4210.15	-1.70245e-05	0.0536038	-0.965405	-1.97537	0.999931	0.755651	0.0157753	0.00100764	8400.65	7249.43	8309.42	7446.9	7620	5065.66	1412.45	1097.15	5134.73	8414.79	635.356	396.974	1314.22	789.791	5504.61	6661.18	148.806	180.511
SPARC	ENSG00000113140	6678	4208.95	-9.77192e-05	-0.261485	-0.0392397	0.114081	0.999931	0.0158265	0.828396	0.428701	4230.59	3456.12	4015.81	5183.19	3218.9	4169.6	3798.58	5445.96	3793.23	4669.87	4335.48	5454.63	3899.47	4726.76	3572.85	4503.21	3445.65	3841.24
DGKD	ENSG00000077044	8527	4208.43	1.46405e-05	0.419795	-1.27192	-1.81467	0.999931	0.0173957	1.30615e-07	2.95532e-14	11112.9	6799.44	4985.65	3511.19	3813.33	2211.86	5151.1	2230.11	6460.86	6323.99	2055.73	1566.44	2711.42	1790.92	5245.09	6964.89	1382.7	1434.15
HERC5	ENSG00000138646	51191	4204.78	-1.73548e-05	-0.248335	-0.234604	-0.03741	0.999931	0.207781	0.334628	0.880434	8630.24	6866.38	9229.31	5367.76	6613.08	6090.32	6530.76	4477.13	1892.77	2563.76	514.874	5072.68	870.501	3577.48	2088.41	3209.79	214.429	1876.32
SPINT2	ENSG00000167642	10653	4202.09	-5.09618e-05	0.0776607	-0.519918	-1.03394	0.999931	0.57866	0.0144574	7.27167e-05	8077.15	6058.13	6838.82	6505.59	4211.53	3511.19	4897.79	3513.27	4831.78	6269.2	1932.42	2177.99	2825.74	2320.35	3294.46	4561.43	2116.56	1694.15
LY6G6F	ENSG00000204424	259215	4199.36	-9.24358e-06	0.141222	-0.54682	-1.05863	0.999931	0.319857	0.0157753	0.000175962	7625.29	6183.33	7524.78	6291.7	4052.44	3159.35	4345.92	3275.54	5947.99	6187.02	2145.15	1920.49	3236.43	2505.54	3468.1	4216.97	2074.04	1428.35
EPS15	ENSG00000085832	2060	4198.33	-6.76013e-05	-0.0848969	0.239732	0.190847	0.999931	0.523478	0.202099	0.256622	2960.58	2842.5	5602.16	7302.5	3535.17	4160.35	3904.88	3787.8	3501.38	4636.03	4592.45	4748.66	5044.33	5496.95	3089.68	3620.23	2957.64	3786.59
IRF7	ENSG00000185507	3665	4195.84	-1.56913e-05	-0.447122	-0.279928	0.00584114	0.999931	0.069823	0.253058	0.982003	6784.18	5385	6635.35	5993.13	6224.41	7324.84	4917.01	5832.9	2521.71	3011.73	853.73	5819.42	1648.7	4309.54	2374.35	3380.56	267.112	2241.48
MYO18A	ENSG00000196535	399687	4195.12	3.0003e-05	-0.016128	-0.479603	-0.399988	0.999931	0.911445	0.000290642	0.00180877	5091.53	4921.38	3502.87	3969.36	3879.07	3876.41	4864.99	3653.52	5662.11	5547.29	3754.72	3465.47	3246.6	3588.37	4982.74	4882.6	2812.53	3810.6
ARHGAP31	ENSG00000031081	57514	4194.81	-0.000177836	-0.564113	0.674843	0.873831	0.999931	0.00500848	0.00363131	0.0009762	2216.52	2320.61	5844.62	8594.5	5571.87	7753.84	4893.26	9473.49	1718.69	3023.81	2077.38	5974.99	3529.42	5305.22	1240.97	2075.5	1766.26	2125.56
SHISA5	ENSG00000164054	51246	4192.39	-4.92979e-05	-0.30013	-0.223619	-0.00957994	0.999931	0.0408715	0.220007	0.967153	5026.83	4840.8	5594.85	5151.71	5504.23	5960.69	4573.23	5509.62	3497.96	3787.62	2392.7	4368.86	2661.46	4133.06	3386.95	4136.44	1543.52	3392.45
KMT2A	ENSG00000118058	4297	4186.55	0.000120736	-0.140578	-0.0790795	0.116414	0.999931	0.0330477	0.425739	0.211236	3863.26	3987.93	4064.55	4828.16	3825.72	4482.35	3773.7	4493.04	4616.73	4388.68	3905.32	4340.96	4473.59	4635.26	4069.24	3750.25	3796.87	4062.32
TNFAIP2	ENSG00000185215	7127	4183.06	-4.90679e-05	-1.1768	0.187962	1.22343	0.999931	2.11508e-05	0.402317	0.000330028	2600.55	2625.56	2458.71	4057.31	5079.37	9457.48	3438.97	10692	1885.95	1852.32	2473.65	11035.9	3173.77	6053.61	1435.37	2451.01	1232.96	3290.6
MGAT4B	ENSG00000161013	11282	4180.17	3.05611e-05	-0.012852	-0.210912	-0.122643	0.999931	0.936189	0.195215	0.434473	4861.94	5176.74	6001.79	5627.25	4755.48	4419.6	5242.7	4868.04	4531.39	4059.15	2618.61	4005.14	3868.14	3679.88	3577.57	3388.33	2286.62	2274.6
F2RL3	ENSG00000127533	9002	4178.09	-3.1984e-05	0.0848579	-0.323952	-0.717936	0.999931	0.543145	0.109992	0.00464643	6575.47	5722.19	7115.4	6753.13	4099.12	3462.84	4241.88	3374.01	5403.54	6405.36	2578.13	2128.64	3495.55	2891.18	3046.27	3686.21	2302.34	1924.35
U2AF2	ENSG00000063244	11338	4177.07	2.87604e-05	0.0641019	0.245728	0.163134	0.999931	0.535434	0.0349948	0.165746	3711.94	4038.75	3785.54	3919.42	4503.03	4377.42	4057.55	4240.39	3617.43	3237.33	4624.45	3813.09	4063.75	3752.87	4102.27	3973.42	6137.1	5231.5
KIF2A	ENSG00000068796	3796	4174.61	6.76932e-05	0.276618	-0.504032	-0.825862	0.999931	0.0149255	0.000426222	7.48069e-08	5167.71	4364.78	4193.7	3342.91	3516.12	2721.1	4430.74	2824.94	5828.52	5186.33	3528.81	2471.97	3526.88	2826.91	6736.14	7220.08	3579.66	3675.63
SPEN	ENSG00000065526	23013	4168.11	1.73638e-05	0.141505	0.178396	0.0263055	0.999931	0.0184343	0.021376	0.819368	4161.71	3896.19	4097.45	3638.22	4507.79	3779.7	4387.76	3839.53	3746.29	4001.94	4558.56	4130.67	4619.24	4307.36	4081.51	4052.02	4843.13	4376.98
COX4I1	ENSG00000131143	1327	4154.69	0.000109477	-0.00781217	0.0963783	0.13619	0.999931	0.945404	0.289035	0.112423	4127.28	4171.39	4208.32	3940.05	4105.79	4356.84	4065.47	4486.08	3985.24	3758.62	4308.18	4302.34	4318.63	4255.07	3781.41	3628.96	4570.47	4414.24
FAM168B	ENSG00000152102	130074	4153.78	0.000124767	0.109336	0.237269	0.153884	0.999931	0.14929	0.00986187	0.109069	4051.1	4242.05	4397.17	4236.45	4681.17	4202.53	4750.77	4175.74	3735.2	3392.83	4292.18	3759.45	4410.93	4211.49	3614.38	3299.06	4972.53	4343.03
DAP	ENSG00000112977	1611	4150.28	-3.07354e-05	0.110711	0.0767092	-0.0877111	0.999931	0.315784	0.666983	0.584923	4331.82	4353.62	6504.99	5962.73	4928.85	4256.02	5189.55	3913.14	4054.36	4313.75	3864.85	3332.43	3840.2	3380.31	3198.21	3276.74	3049.14	2954.42
IFI27	ENSG00000165949	3429	4149.42	-8.66313e-05	-2.04103	-0.305784	0.124595	0.999931	5.42484e-06	0.223307	0.581308	5229.28	2518.95	3349.35	6782.45	3792.38	12990.3	2262.86	12805.7	1275.79	2744.23	617.472	9467.29	574.971	4309.54	852.163	3130.22	128.472	1858.1
GRK2	ENSG00000173020	156	4148.22	-0.000174181	-0.143718	-0.136833	-0.0328995	0.999931	0.0179688	0.0943854	0.769417	3945.7	4052.39	3578.41	4511.14	3458.96	4012.2	3400.52	3895.23	4614.17	4860.82	4256.41	4450.4	4134.88	4261.6	4272.14	4476.04	4004.83	4482.14
UHMK1	ENSG00000152332	127933	4145.82	-5.52071e-05	0.0593846	-0.192734	-0.315747	0.999931	0.615247	0.181981	0.0157084	4579.14	4489.98	5291.47	4624.05	3976.23	3617.16	3807.63	3254.65	4836.05	5273.35	3538.23	3610.32	3861.37	3709.29	4465.6	4804.98	3469.68	3415.63
RASSF2	ENSG00000101265	9770	4133.43	-1.28729e-05	-0.532028	-0.154256	0.182609	0.999931	0.00458488	0.449703	0.289742	3500.1	4116.85	1948.21	2757.71	3704.74	5430.88	3815.55	6112.41	4092.76	3931.84	3767.9	6628.39	3346.52	5079.72	4134.36	4011.27	2907.73	5114.75
SCYL2	ENSG00000136021	55681	4131.42	-3.16886e-05	0.106848	-0.275127	-0.462878	0.999931	0.287772	0.032766	0.000276894	5625.83	4963.53	5711.81	4720.68	4404.91	3889.78	4736.07	4017.58	4702.92	5377.28	3232.31	3295.96	3652.21	3328.02	3705.92	3850.19	2737.66	2412.88
ZFAND5	ENSG00000107372	7763	4131.08	2.09062e-05	0.160433	-0.122946	-0.275613	0.999931	0.102179	0.399592	0.0238003	5738.53	5138.32	5839.74	4758.68	4444.92	3644.93	5803.61	4069.3	4313.78	4562.71	3256.79	3402.17	3641.2	3109.05	3317.11	3314.58	3141.56	2862.51
HIF1A	ENSG00000100644	3091	4129.44	-0.000115815	-0.0538344	0.455852	0.28423	0.999931	0.685398	0.00845298	0.072772	2962.67	3265.22	6503.77	6082.16	5364.2	4682.96	5010.87	5239.07	2493.55	3454.06	3612.59	5676.73	4097.62	4355.29	2706.54	3063.27	2668.34	3091.04
SUB1	ENSG00000113387	10923	4127.02	-1.39182e-05	-0.0324572	0.029429	0.0601108	0.999931	0.65254	0.725375	0.445274	4585.4	4429.24	4534.85	4460.11	4323.94	4706.62	4233.97	4678.06	3476.63	3618.43	3763.19	3765.89	3789.39	3603.63	3936.18	3947.23	4136.07	4297.48
SLC7A11	ENSG00000151012	23657	4125.25	6.8095e-05	-0.0109979	0.0689816	0.220408	0.999931	0.951524	0.767442	0.231878	7294.48	5456.9	4900.37	3568.74	4687.84	5268.33	6439.16	5640.92	2947.54	2700.73	4167.93	4868.83	3302.48	3304.05	1712.82	1383.66	3017.71	3592
ANKHD1-EIF4EBP3	ENSG00000254996	404734	4124.23	9.22958e-05	-0.0877683	-0.170831	-0.0416105	0.999931	0.176113	0.02386	0.686716	4393.39	4239.57	3649.08	3805.42	3885.73	4023.52	4089.22	4538.8	4348.77	4445.08	3769.78	4216.51	3892.7	4238.73	4429.74	4218.91	3907.78	4143.47
SETD5	ENSG00000168137	55209	4123.66	-0.000144703	-0.13659	-0.0152187	0.0668169	0.999931	0.0659033	0.912522	0.5726	4649.06	4140.4	4207.1	4645.76	4490.65	5044.06	4474.84	5318.64	3425.43	4238.82	3506.22	4173.59	3943.5	4210.4	3426.58	3629.93	3185.01	3515.82
PIEZO1	ENSG00000103335	9780	4121.88	-0.000121472	-0.433305	-0.55381	-0.171801	0.999931	1.25835e-07	1.46883e-08	0.0967601	4974.65	4651.14	3545.52	4992.11	3485.63	4599.63	3632.34	4815.32	4794.23	5338.61	2655.32	4050.21	3100.95	3944.6	4217.4	4674.96	2799.59	3921.56
MYL12B	ENSG00000118680	103910	4121.26	-0.000103577	0.0631122	0.24914	0.0704568	0.999931	0.559547	0.0435101	0.632339	3734.9	3777.19	5678.92	5316.73	4182	4139.77	4729.29	4258.3	3593.54	3892.37	3972.15	4185.39	4321.17	3917.36	3311.45	3696.88	4086.16	3389.13
ROCK2	ENSG00000134318	9475	4113.19	8.85946e-06	0.0369919	-0.610383	-0.735032	0.999931	0.803739	0.00419913	0.00204889	6255.09	4662.29	6011.54	5093.08	3141.74	2882.61	4025.89	3343.17	5572.51	5932.41	2726.85	3027.73	3031.51	2807.3	5163.94	5655.94	2280.15	2423.65
STARD4	ENSG00000164211	134429	4106.89	-1.41158e-05	-0.0665171	-0.0889448	-0.0174661	0.999931	0.650127	0.700344	0.940947	4890.12	4073.46	5851.93	3936.79	5502.33	3981.34	5103.6	6245.7	3067.01	3841.61	2618.61	5458.93	3723.34	4423.92	3553.04	3856.99	1451.09	2344.16
KLHL6	ENSG00000172578	89857	4105.8	-3.37876e-06	0.0194062	-0.360427	-0.378512	0.999931	0.899072	0.0235413	0.0149082	5909.68	5235.01	5898.23	6025.7	4029.58	4189.15	4306.34	3891.25	4767.78	4997.79	2824.75	3049.19	3391.4	3121.04	3607.77	3851.16	2562.98	2245.62
HSPB1	ENSG00000106211	3315	4098.08	-4.36709e-05	-0.0216214	0.742273	0.730912	0.999931	0.886696	2.994e-05	9.03186e-05	2454.45	2359.04	5819.03	5538.22	4331.56	4511.16	4125.4	4311.01	3066.16	2955.33	4994.37	6783.96	6554.16	5377.12	2067.65	2581.03	2851.35	3084.42
PAFAH1B1	ENSG00000007168	5048	4096.15	-0.000140878	0.0545716	0.119228	0.0257133	0.999931	0.392194	0.0784854	0.790245	3894.56	3976.77	4398.39	4206.05	3908.6	4110.96	4181.95	4038.47	3936.6	3951.99	4363.72	4188.61	4493.92	4125.43	3867.29	4044.26	4234.97	3808.12
RPS15	ENSG00000115268	6209	4095.78	5.84587e-05	0.0366314	0.138481	0.11796	0.999931	0.748198	0.266297	0.34197	4059.45	4301.56	4082.83	3980.22	4123.89	4191.21	3787.27	4032.5	3926.35	3379.13	4205.59	4280.88	4517.63	3923.9	3661.56	3595.97	5187.88	4486.28
USP15	ENSG00000135655	9958	4089.31	1.30967e-06	0.0919096	-0.184928	-0.282371	0.999931	0.333977	0.125655	0.0093951	5489.12	4851.96	5708.16	4331.99	4604.96	3976.2	4912.49	4023.55	4405.1	4446.69	3227.61	3596.37	3432.04	3332.37	3494.53	3875.42	2951.17	2947.79
DNAJB6	ENSG00000105993	10049	4083.07	-3.18623e-05	0.0383459	-0.317622	-0.404881	0.999931	0.761264	0.022025	0.00283332	6829.05	5656.49	5587.54	5563.19	4324.89	4017.35	4491.8	3761.94	4073.99	4694.85	2833.22	3125.36	3470.99	3210.36	3180.27	3630.9	2603.64	2439.38
PTPRC	ENSG00000081237	5788	4076.03	-9.14843e-05	-0.492608	-0.053074	0.114371	0.999931	0.00647627	0.817702	0.518913	2999.19	3033.4	2519.63	3066.05	3622.81	5178.83	3195.83	5592.18	3020.93	3900.42	3443.16	6287.21	2834.21	4855.31	4979.91	6866.89	3454.89	4517.74
ASAP1	ENSG00000153317	50807	4072.54	-9.09719e-05	-0.0898739	-0.219357	-0.187499	0.999931	0.459093	0.187025	0.217769	5258.5	4503.62	5614.34	5661.99	4021.96	4454.57	5213.3	5282.83	3828.22	4656.98	2766.39	3631.77	3061.15	3459.83	3169.89	4145.17	1976.07	2599.19
RICTOR	ENSG00000164327	253260	4071.36	-2.22025e-05	-0.165782	-0.201661	-0.0277352	0.999931	0.220959	0.299054	0.897548	5690.53	5062.7	7076.41	5939.93	5365.15	5325.94	5496.01	5119.7	2944.98	3723.17	1859	4299.12	2163.55	3713.65	2838.65	2889.59	1525.03	2251.42
ABCC1	ENSG00000103222	4363	4071.02	-0.000119455	-0.153773	-0.0548981	0.00304458	0.999931	0.147622	0.758134	0.988732	4009.36	3997.84	5240.3	5718.45	3976.23	4718.97	4051.9	5114.73	4208.82	4956.7	3201.25	4631.72	3547.21	4188.62	2849.04	3352.42	2753.38	2761.49
PSEN1	ENSG00000080815	5663	4070.24	-2.31446e-05	-0.578416	-0.0874281	0.32679	0.999931	8.94101e-05	0.647063	0.034343	4219.11	4046.19	3600.34	3996.51	4210.58	6343.4	4074.51	6659.49	2984.23	3305.01	3143.83	6321.54	3052.68	4808.47	3197.26	3332.05	2367.96	3601.11
TARDBP	ENSG00000120948	23435	4066.76	8.50765e-06	0.0850133	0.120167	0.0245945	0.999931	0.213471	0.152534	0.836605	3493.84	4023.88	4060.89	3993.25	3897.17	3606.87	3973.87	3908.16	4017.67	3799.71	4265.83	3883.91	4534.56	3866.16	4492.02	4100.53	4806.16	4477.17
CCNY	ENSG00000108100	219771	4066.19	4.23769e-05	0.098568	-0.172748	-0.222155	0.999931	0.395127	0.292945	0.124757	4796.2	4570.56	5782.48	5683.7	4179.14	3525.59	5058.37	4041.45	4762.66	4318.58	3466.69	3117.85	3630.19	3231.06	3843.7	3804.59	2916.05	2462.57
H1F0	ENSG00000189060	3005	4063.13	-6.80272e-05	-0.0416	-0.642105	-0.696831	0.999931	0.745002	1.71356e-05	9.07248e-06	6575.47	5477.98	4847.97	4505.71	3558.03	3699.46	3834.77	4090.19	5460.71	6597.12	2875.57	3139.31	2728.36	3072.01	3465.27	4092.77	2418.79	2696.9
RSAD2	ENSG00000134321	91543	4062.49	-1.36145e-05	0.0147431	0.0532498	-0.0221954	0.999931	0.941861	0.836265	0.934622	6762.26	5098.65	18500	5135.42	11867.7	4298.2	9647.43	2540.45	768.033	938.647	521.462	2888.25	501.3	1278.92	670.972	1053.76	197.792	455.417
NOP53	ENSG00000105373	29997	4058.48	0.000120213	0.014299	0.0126051	0.0350646	0.999931	0.891297	0.915675	0.759625	3991.61	4372.22	4277.77	4290.74	4022.91	4097.59	4126.53	4091.19	4474.22	3952.79	3975.92	4043.77	4487.99	4238.73	3590.78	3380.56	3901.31	3736.08
RAP1A	ENSG00000116473	5906	4055.46	-4.36237e-05	-0.0098986	-0.00171044	-0.0251811	0.999931	0.948589	0.992245	0.890695	3632.63	3769.75	5040.48	5037.71	4008.62	4026.61	4328.96	4229.45	4260.88	4482.14	3695.42	4188.61	4127.26	4135.24	3827.65	3907.44	3202.57	3096.84
SEL1L	ENSG00000071537	6400	4053.02	-0.000139695	-0.0557328	-0.11039	-0.127414	0.999931	0.609026	0.417762	0.312788	4314.07	3990.41	3607.65	4112.68	3156.03	3542.06	3287.43	3659.49	4372.67	5522.31	4652.69	4298.05	3911.33	3919.54	3835.2	4267.43	4070.45	4434.94
ANKHD1	ENSG00000131503	54882	4050.5	8.55485e-05	-0.0821722	-0.173844	-0.0536895	0.999931	0.203423	0.0182556	0.574481	4350.6	4211.06	3632.02	3768.51	3841.91	3921.67	4031.54	4450.27	4274.53	4379.01	3693.54	4101.7	3794.47	4143.95	4326.87	4127.7	3817.2	4042.45
PLD3	ENSG00000105223	23646	4049.89	8.94719e-05	-0.140803	-0.0447265	0.152943	0.999931	0.0723266	0.732791	0.140869	4462.26	3902.39	4140.09	4321.14	4468.74	4870.2	4613.94	5108.76	3939.16	3819.85	3511.87	4884.92	3923.18	4352.02	3142.53	3286.44	2925.29	3225.18
HIPK1	ENSG00000163349	204851	4045.84	3.62363e-05	0.0149762	-0.343256	-0.318355	0.999931	0.909362	0.00151863	0.00206356	5427.55	4506.1	4141.31	4058.39	3611.38	3347.62	3592.76	3275.54	4720.84	5076.75	3624.82	3494.44	3488.78	3687.51	4372.17	4647.79	3755.27	3996.08
TMEM170B	ENSG00000205269	100113407	4043.75	6.04972e-05	-0.272362	-0.396816	-0.0635587	0.999931	0.00116009	0.000136221	0.636196	5314.85	4944.93	4397.17	4454.68	3510.4	4909.29	3811.02	4378.65	4140.55	4194.5	2964.05	3720.82	2997.64	3519.74	4079.62	3955.96	2933.61	4559.97
NUMA1	ENSG00000137497	4926	4042.89	-7.18126e-05	0.0247369	-0.157991	-0.203595	0.999931	0.803087	0.0736898	0.013927	3793.34	4248.25	3428.55	3770.68	3610.43	3474.16	3838.16	3565.99	4513.47	4286.36	4103.93	3662.89	3912.17	4131.97	5141.29	5164	4185.06	3941.43
NFKBIA	ENSG00000100906	4792	4040.43	-3.96112e-05	-0.505375	-0.0728404	0.200934	0.999931	0.00525585	0.740552	0.239839	5663.4	4408.17	4108.41	4571.94	5648.08	6771.36	4490.67	7636.28	2525.97	2948.88	2130.09	5318.38	3416.8	4054.62	1939.31	2754.71	1353.12	2987.54
PDIA4	ENSG00000155660	9601	4038.06	-1.84468e-05	-0.133849	0.133337	0.253902	0.999931	0.25837	0.462029	0.0959168	3143.2	3356.95	2438	2931.42	3217.95	4280.71	2760.45	3720.16	3379.34	3449.23	5263.57	5034.06	3721.64	4365.09	4296.67	4222.79	5958.71	7145.09
NUP153	ENSG00000124789	9972	4034.56	9.21593e-06	-0.00905419	0.425246	0.442162	0.999931	0.951821	0.000620187	0.000335358	3709.85	3731.32	4171.77	4024.74	5635.7	5066.69	5417.98	5409.16	2763.21	2774.85	3885.55	4628.5	3972.29	4330.23	2748.06	2667.38	3958.61	3726.14
AP1G1	ENSG00000166747	164	4033.36	8.99735e-05	0.112231	0.0455739	-0.0507224	0.999931	0.0585613	0.620266	0.597786	4317.21	4341.23	4856.5	4148.51	4720.23	4126.4	4708.93	4028.52	4015.96	3816.63	3800.84	3439.72	3911.33	3859.63	3619.1	3583.36	3641.59	3664.87
NSD2	ENSG00000109685	7468	4026.18	-9.61024e-05	-0.0669116	0.0943995	0.134557	0.999931	0.340969	0.260676	0.0909142	3432.27	3550.33	3590.6	3922.68	3666.63	4210.76	3648.18	4108.1	3544.05	3596.67	4145.34	3713.31	3710.64	4136.33	4685.48	4766.17	5031.68	5012.08
SPTLC2	ENSG00000100596	9517	4018.9	-1.47542e-05	0.0590008	-0.302865	-0.41583	0.999931	0.64195	0.0526535	0.00731412	5268.93	4367.26	5323.15	4811.88	3817.15	3445.35	3954.64	3156.17	5032.32	5465.91	3637.06	3295.96	3096.71	3323.66	3990.91	4534.26	2945.62	2873.27
CCDC14	ENSG00000175455	64770	4014.42	-8.47415e-05	-0.0530088	-0.175089	-0.153765	0.999931	0.63839	0.178455	0.222384	3770.38	3742.48	3695.38	4378.68	3545.65	3705.63	3345.1	3513.27	4379.49	4703.71	3619.18	3721.9	4217.02	4344.4	4903.47	5408.51	3603.7	3661.56
CS	ENSG00000062485	1431	4012.46	0.000164859	0.0774119	0.0968995	0.0741026	0.999931	0.345175	0.360226	0.512107	3624.28	3961.9	3669.79	3638.22	4222.01	3918.58	4308.6	3914.13	4057.77	3601.51	4161.35	3612.46	4152.66	3907.56	4318.38	3725.02	4815.4	4614.62
SLC6A6	ENSG00000131389	6533	4009.51	-4.57837e-05	-0.0972268	-0.322753	-0.207771	0.999931	0.429935	0.057604	0.183473	6763.31	5523.84	6154.09	6454.56	3975.28	3920.64	4570.96	4795.43	3393	3880.28	2452.94	3663.96	2675.86	3175.5	2887.73	3740.55	1906.75	2236.51
RHOB	ENSG00000143878	388	4005.21	3.7292e-05	0.0960596	0.0709087	0.00446556	0.999931	0.464215	0.743487	0.98449	6523.29	4978.4	8974.66	5884.56	7634.29	4832.13	8267.77	4757.63	2385.17	2540.39	1888.18	3350.67	2532.75	2168.93	1433.48	1365.23	1211.71	1364.6
JARID2	ENSG00000008083	3720	4003.86	-5.64961e-06	0.0429653	-0.55765	-0.745621	0.999931	0.762367	0.00507971	0.000960138	5899.24	5505.25	5780.04	5194.05	3067.43	2674.8	3994.22	3186.01	5088.64	5569.04	2834.16	2842.12	2945.98	2776.8	4936.5	4939.85	2311.58	2523.84
BAG6	ENSG00000204463	7917	4002.42	3.81238e-05	-0.057243	-0.0349711	0.0366075	0.999931	0.382596	0.691091	0.699378	4269.2	4005.28	3837.93	4085.54	4241.06	4329.06	4179.68	4374.67	3894.78	3815.82	3615.41	3948.28	3570.07	3809.52	3821.05	4074.34	4079.69	4092.13
NAA50	ENSG00000121579	80218	4001.14	-2.49531e-05	0.138097	0.379041	0.19492	0.999931	0.0391697	2.54935e-06	0.0203242	3414.53	3620.99	4230.25	3690.34	4651.64	4211.78	4644.47	4248.35	3272.67	3246.99	4199.94	3779.83	3929.96	3721.28	3683.27	3574.63	5483.64	4415.89
BLOC1S5-TXNDC5	ENSG00000259040	100526836	3999.99	1.86695e-05	0.17162	0.564532	0.275497	0.999931	0.156471	0.00112702	0.0738883	2535.85	3011.09	2876.62	2709.94	3861.92	3437.12	3405.04	2828.92	3406.65	2935.19	6749.83	4214.36	5278.89	4433.72	3747.44	3168.07	7332.17	6066.99
SLC43A3	ENSG00000134802	29015	3999.71	-0.000122477	-0.285039	-0.516206	-0.2611	0.999931	0.00119962	1.75029e-06	0.0130857	4645.93	4951.13	2745.03	3297.31	3002.66	4367.13	2604.39	3652.52	4559.56	4673.09	3205.96	3968.66	3493.01	4053.53	5069.57	5638.48	3787.62	4279.27
WASF2	ENSG00000158195	10163	3998.4	-7.77559e-05	-0.302944	-0.146341	0.0814587	0.999931	0.0015281	0.258416	0.561643	3741.16	3563.97	3444.39	3958.51	3292.25	4551.28	3703.59	4801.4	3822.24	4262.18	3824.37	5116.67	3454.91	4525.23	4272.14	4618.68	3196.1	3822.19
TBL1X	ENSG00000101849	6907	3996.21	2.3274e-05	-0.0423676	-0.229996	-0.117091	0.999931	0.742379	0.126902	0.438463	4569.75	4134.21	5423.06	4891.13	3886.69	4122.28	4298.43	4653.19	4369.25	4259.77	3376.33	3838.84	3468.45	3574.21	3901.26	4027.76	2330.06	2807.03
USP33	ENSG00000077254	23032	3995.52	-5.04536e-05	0.0418632	-0.0925362	-0.206796	0.999931	0.76203	0.644669	0.193151	5179.19	4628.82	6872.94	6019.19	4614.49	4277.63	4861.6	3576.93	3541.49	4321	2663.79	3155.41	3202.56	3334.55	3215.19	3671.66	2491.81	2291.16
RPL36	ENSG00000130255	25873	3992.63	0.000102816	-0.0234432	0.084764	0.157927	0.999931	0.840075	0.485307	0.133594	3985.35	4033.79	4098.66	3745.71	4205.81	4319.81	3850.6	4306.04	3982.68	3625.68	3708.6	4294.83	4213.63	4147.22	3428.47	3238.9	4417.97	4263.54
DAPP1	ENSG00000070190	27071	3987.39	-6.6593e-06	-0.101725	-0.901581	-0.605612	0.999931	0.493831	0.00223511	0.0295508	7179.69	5549.88	6927.77	6099.53	4043.87	4203.55	5160.15	4736.74	4855.67	5024.38	1358.25	3180.08	2017.06	2656.97	3194.43	3782.27	597.997	1204.79
SLC7A1	ENSG00000139514	6541	3979.75	-3.20052e-05	0.0463152	0.251963	0.12471	0.999931	0.711083	0.0827786	0.395179	4357.9	3949.5	3950.02	4402.56	4451.59	4611.98	4618.46	4854.12	3186.48	3621.65	4469.14	3157.55	4029.88	3273.55	2750.89	2969.15	4488.21	4492.9
PRPF4B	ENSG00000112739	8899	3974.6	0.000163079	0.0645376	0.0686482	0.0365237	0.999931	0.320369	0.395138	0.708564	4130.41	3951.98	4281.42	3742.45	4505.89	4207.67	4243.01	4037.47	3842.72	3770.7	3821.55	3677.91	4070.52	4008.87	3725.73	3618.29	3985.42	3920.73
IFI44L	ENSG00000137959	10964	3974.43	-5.48084e-06	-0.471676	-0.140978	0.136688	0.999931	0.071158	0.556833	0.56261	4284.85	4001.56	6678	4234.28	8235.39	10613.8	4880.82	7553.72	1851.81	1824.12	328.503	7626.19	928.929	4955.53	1087.14	1326.42	64.6983	1064.02
TMED2	ENSG00000086598	10959	3972.89	1.27064e-05	-0.0479578	0.0364994	0.0944568	0.999931	0.637132	0.790705	0.424684	3618.02	3692.89	3596.69	3273.42	3704.74	4044.09	3517	3864.4	3861.5	3839.19	4155.7	4156.42	3629.34	3724.55	4342.92	4197.57	4759.95	5533.74
TXNDC5	ENSG00000239264	81567	3972.29	2.20414e-05	0.174234	0.581033	0.291596	0.999931	0.153906	0.000964685	0.0621853	2499.32	2965.22	2848.6	2682.8	3852.39	3426.83	3400.52	2791.12	3352.04	2865.09	6743.24	4220.8	5289.9	4404.31	3703.09	3094.32	7322	6039.66
ADIPOR2	ENSG00000006831	79602	3972.29	6.0737e-05	0.0102514	-0.105345	-0.0707041	0.999931	0.941062	0.409719	0.602319	6060.99	5247.4	5300	4789.08	5012.68	4664.44	5543.51	5222.16	3129.31	3274.39	2440.71	3201.54	3349.9	3140.64	2848.09	2867.27	2723.8	2685.31
NAB1	ENSG00000138386	4664	3971.55	-5.82185e-05	-0.269417	-0.374856	-0.13881	0.999931	0.0631575	0.0422671	0.409165	5656.09	4858.16	5499.81	6886.67	4446.83	5665.44	3856.26	6063.67	3722.4	4678.73	1623.69	3160.77	3013.73	3475.08	2497.03	3042.9	1522.26	1818.36
TUBB4B	ENSG00000188229	10383	3971.05	1.13695e-05	0.0842886	0.493236	0.339268	0.999931	0.444697	0.000398708	0.00998686	2847.87	3254.06	3394.44	2952.05	4374.43	4111.99	3856.26	3754.98	2892.07	2406.64	4891.77	4152.13	4358.43	4110.18	4081.51	4030.67	6462.44	5546.98
PRDX5	ENSG00000126432	25824	3964.22	1.36127e-05	0.0498251	-0.242359	-0.27563	0.999931	0.662584	0.052757	0.0179152	5788.62	5729.62	5356.04	4796.68	4179.14	3830.11	4093.74	3831.57	4102.15	4001.94	2884.99	3238.02	3559.91	3000.12	3399.21	3428.11	3073.17	3062.89
PPP2CA	ENSG00000113575	5515	3946.6	0.000192122	0.0908869	0.331167	0.280465	0.999931	0.189222	1.52916e-05	0.000181802	3571.06	3483.39	4265.58	3695.77	4275.36	4396.96	4326.7	4028.52	3340.94	3005.28	4473.85	3931.11	4130.64	3911.92	3494.53	3419.38	4881.03	4406.78
CD9	ENSG00000010278	928	3941.84	-5.2301e-05	-0.0979027	-0.400683	-0.427522	0.999931	0.52025	0.0937719	0.0887035	5922.2	3590	5957.93	6116.9	3349.41	3287.95	4024.76	4338.87	3893.93	6377.16	2148.91	4236.89	2967.15	3202.74	3449.23	5574.44	786.547	1728.1
NCOR1	ENSG00000141027	9611	3936.86	-0.000191376	-0.0592855	-0.186135	-0.181346	0.999931	0.480028	0.0353689	0.0367791	3492.79	3498.27	3299.4	3427.59	3239.86	3359.96	3390.34	3365.06	4417.04	5032.44	4022.04	4170.37	3715.72	4164.65	5065.79	5262.97	3754.35	4184.87
MAPK14	ENSG00000112062	1432	3931.61	-4.41916e-05	-0.122608	-0.436277	-0.278222	0.999931	0.184768	0.00017556	0.0126269	5151.01	5120.96	3735.58	3431.94	3048.38	3702.54	3906.01	3617.71	4139.7	4251.71	3157.95	3922.53	2914.65	3409.72	4728.89	5036.88	3116.61	4376.15
DCP2	ENSG00000172795	167227	3927.57	2.40587e-05	-0.157238	-0.287418	-0.100687	0.999931	0.00768238	8.62143e-05	0.245051	4256.68	4317.67	3607.65	3665.37	3619	4096.56	3752.22	4098.15	4069.72	4273.46	3401.74	3905.36	3255.06	4104.73	4643.01	4297.51	3366.16	3966.27
NLRC5	ENSG00000140853	84166	3925.69	-2.0146e-05	0.00375411	-1.31729	-1.70551	0.999931	0.985942	0.00179064	0.000276894	9824.07	7142.82	7975.58	4920.45	4551.61	3243.71	3634.61	2230.11	5539.22	7192.54	652.299	1951.61	1080.5	1394.39	3492.64	4837	411.296	587.903
ARHGEF2	ENSG00000116584	9181	3925.46	3.87567e-05	-0.272145	-0.147243	0.142553	0.999931	0.00548452	0.272536	0.265237	3103.55	3392.9	3030.14	3411.31	3243.67	4556.42	3045.42	4396.56	4801.91	4313.75	4494.55	5500.77	4265.28	4769.25	3986.2	3782.27	2915.12	3649.14
FAU	ENSG00000149806	2197	3924.57	-4.9778e-05	0.0463894	0.164787	0.0925311	0.999931	0.543284	0.0271756	0.274291	3679.59	4043.71	4442.25	3951.99	3986.71	4070.84	3994.22	3844.5	3747.15	3431.5	4109.58	3982.61	4128.95	3995.8	3502.08	3586.27	4142.54	4001.88
SERPINB1	ENSG00000021355	1992	3924.52	1.66268e-05	-0.553697	-0.619388	-0.0533278	0.999931	1.76776e-09	2.34013e-08	0.7167	4785.76	4512.3	3502.87	4219.08	3182.7	4420.62	3026.2	4224.48	4315.49	4495.84	2820.98	5116.67	2660.62	4158.11	4447.67	4403.27	2371.66	3977.04
IL17RA	ENSG00000177663	23765	3923.19	-2.77649e-05	-0.884541	-0.32247	0.203422	0.999931	3.37673e-06	0.0889129	0.232063	3717.16	3539.18	1561.98	2724.05	2857.86	5637.66	2805.68	5418.11	3715.57	3844.83	3145.72	6470.67	2763.08	4986.03	4005.07	4890.37	2703.46	5831
CYP51A1	ENSG00000001630	1595	3918.88	1.71091e-05	-0.0444752	0.000450082	0.079791	0.999931	0.755253	0.998435	0.667704	3964.48	3503.23	4704.2	3694.68	5047.93	4269.4	4624.12	5822.95	3008.13	3316.29	2627.08	4625.28	4129.8	4341.13	3993.75	3709.5	2577.77	2580.15
RDH11	ENSG00000072042	51109	3918.17	-9.94276e-07	0.0738509	-0.910284	-1.13681	0.999931	0.584904	3.51004e-05	7.2748e-07	7313.26	6111.43	5816.6	5114.79	3672.35	3129.52	4111.83	3540.12	5297.72	6091.14	1890.07	1716.64	2394.72	2136.25	4322.15	4251.9	1881.8	1734.73
SMCHD1	ENSG00000101596	23347	3913.91	4.78788e-05	-0.114776	0.0476819	0.209271	0.999931	0.233493	0.76544	0.0816831	3910.22	3624.71	4415.45	3725.08	4624.01	5011.14	4501.98	5001.33	3062.74	3181.73	3243.61	4166.08	3082.32	4041.55	3872.01	3643.52	3362.46	3980.35
SERPINE2	ENSG00000135919	5270	3913.82	-2.22164e-05	-0.0237442	-1.12853	-1.25713	0.999931	0.890515	0.000346762	0.000186062	7066.98	6291.18	6383.15	6743.36	3453.24	3170.67	4148.02	3693.31	6017.96	7118.41	1576.62	2583.55	2241.45	2156.95	2997.2	3474.68	649.756	682.298
CR1L	ENSG00000197721	1379	3913.67	5.30685e-05	0.0871837	-0.169297	-0.14968	0.999931	0.520066	0.400196	0.387263	4635.49	4513.54	6731.61	6359.02	4305.84	3637.73	4254.32	3987.74	4870.18	3852.08	2710.85	2465.53	4097.62	3404.27	3366.18	3045.81	2482.57	1725.62
RALY	ENSG00000125970	22913	3911.49	0.000119931	-0.00111097	0.0629854	0.0897254	0.999931	0.991062	0.429762	0.246669	4183.63	3986.69	4425.19	4752.16	4252.49	4272.48	4332.35	4172.75	3660.1	3532.21	3745.31	3787.34	3613.26	3722.37	3325.6	3392.21	3765.44	3485.19
BACH1	ENSG00000156273	571	3902.98	3.75413e-05	-0.109843	-0.388313	-0.157138	0.999931	0.307935	0.00583872	0.262531	6508.68	5099.89	4684.71	4284.22	3908.6	4053.35	4987.12	4766.58	3774.46	4227.54	2682.61	4348.47	2856.22	3506.67	2979.27	3066.18	2063.88	2455.11
PRDX1	ENSG00000117450	5052	3900.97	-4.57238e-05	-0.0183584	0.783744	0.782595	0.999931	0.898454	2.5102e-08	8.22942e-08	2144.51	2761.92	3181.22	3295.14	4020.05	3978.25	3835.9	3918.11	2637.77	2504.94	4922.83	4759.39	4458.35	4615.65	3206.7	2842.04	6279.43	6855.27
PBX2	ENSG00000204304	5089	3899.27	4.32621e-05	0.0133204	-0.4062	-0.375265	0.999931	0.9224	0.000297681	0.000555467	5988.99	5282.11	4956.41	4915.02	4121.03	3914.47	4621.85	3777.86	4296.72	4345.17	2721.21	3039.53	3140.75	3147.18	3420.92	3537.75	2401.23	2558.62
PTPN6	ENSG00000111679	5777	3898.17	-4.00133e-06	-0.137154	-0.158098	0.00438553	0.999931	0.13995	0.221266	0.98135	3807.95	3834.21	3544.3	3769.59	3498.97	4093.48	3728.47	4247.35	4449.47	4083.32	4126.52	5369.88	4034.11	4045.91	3690.82	3977.3	2644.31	3221.04
PELI2	ENSG00000139946	57161	3896.78	-5.19927e-05	-0.103515	-0.419842	-0.383025	0.999931	0.478375	0.0642829	0.0875402	6934.45	5556.07	7027.68	9837.64	3272.25	3976.2	4157.07	3935.02	3472.36	5662.5	1931.48	2649	2032.3	2346.5	2170.51	2657.68	1148.86	1374.53
MYO9B	ENSG00000099331	4650	3895.31	-4.54282e-06	-0.0939448	-0.136003	-0.018637	0.999931	0.324158	0.287679	0.914141	4285.9	3923.47	3879.35	4228.85	3932.41	4050.27	4112.96	4076.27	3734.35	3761.04	3511.87	4673.56	3596.32	3944.6	3945.62	4265.49	2963.18	3230.15
FXYD5	ENSG00000089327	53827	3895.02	-4.47324e-05	-0.0478218	-0.381283	-0.336982	0.999931	0.712866	0.0148778	0.0243203	5683.22	4891.63	5315.84	5363.42	3851.44	3997.8	4615.07	4205.58	4245.52	4659.4	2215.74	3131.8	3048.45	3215.81	3250.11	3920.06	2146.14	2353.27
BUB1	ENSG00000169679	699	3891.89	-6.1509e-05	-0.0253118	-0.381282	-0.43308	0.999931	0.864099	0.0191642	0.00818246	3949.87	3831.73	3857.42	4152.85	3616.14	3479.3	3207.14	3070.63	4339.39	4902.72	3112.77	3001.98	2824.89	3450.03	6055.73	6913.47	3045.44	3242.57
ARID4B	ENSG00000054267	51742	3891.35	-4.41632e-05	-0.0127457	-0.0233492	-0.0303828	0.999931	0.9224	0.875247	0.84206	5209.45	4842.04	5120.89	4692.45	4914.56	4642.84	5182.76	4357.76	2933.89	3481.46	3028.06	3760.52	3127.2	3351.98	2984.93	2906.08	2610.11	2897.28
UQCRC2	ENSG00000140740	7385	3889.22	4.26362e-05	0.0817712	0.140994	0.0584906	0.999931	0.31771	0.159225	0.628848	3364.44	3679.26	3683.19	3448.22	4012.43	3758.1	4192.12	3926.07	3910.14	3784.4	3992.86	3429	4149.27	3917.36	4037.16	3636.73	4661.05	4424.17
HPSE	ENSG00000173083	10855	3888.46	-4.88543e-05	0.123366	-0.395424	-1.35787	0.999931	0.427906	0.105516	0.000349207	7373.79	4726.75	8118.13	5289.59	4364.9	2540.03	4057.55	1872.02	4074.84	6289.34	1878.77	2263.82	2653	2126.44	3762.54	6426.37	1001.9	1172.49
FOXO3	ENSG00000118689	2309	3887.42	-6.46412e-06	0.0587001	-0.5336	-0.764148	0.999931	0.66957	0.00635312	0.000666724	6937.58	5878.38	5981.08	6392.68	3807.62	3419.63	4883.08	3515.26	4666.23	5127.51	2194.1	2137.22	2509.04	2106.84	3159.51	3388.33	2028.75	1840.71
LYST	ENSG00000143669	1130	3885.01	-4.60666e-05	-0.81014	-0.74807	-0.0224465	0.999931	1.29588e-10	9.76222e-07	0.908558	3840.3	3945.78	2621.98	3636.05	2799.75	4494.7	2614.56	5281.84	4768.63	5166.99	2665.67	5135.98	2805.42	5000.19	4616.59	4776.84	1789.37	3969.58
MAPKAPK3	ENSG00000114738	7867	3884.5	6.48228e-06	0.0621437	-0.0525505	-0.115387	0.999931	0.480943	0.659425	0.265489	4389.21	4104.45	4443.47	4472.05	4244.87	3985.46	4411.51	3927.06	3855.53	3887.53	3499.63	3253.04	3100.95	3038.24	3755.93	3942.37	3961.38	3648.31
FAM46C	ENSG00000183508	54855	3884.4	-3.54304e-06	0.447339	-0.12641	-0.693797	0.999931	0.0145188	0.552015	0.00409813	5409.81	5511.45	9028.27	5367.76	5316.57	3178.9	5830.75	2685.68	4107.27	4279.1	2903.81	2302.45	3070.46	2408.59	2842.43	2767.33	1651.66	1256.95
UBASH3B	ENSG00000154127	84959	3882.9	-2.475e-05	0.0813838	-0.139884	-0.288453	0.999931	0.53984	0.482225	0.095374	4037.53	3192.08	5217.15	4731.54	3254.15	2848.66	3502.3	3305.38	4974.29	5661.7	3323.62	2985.89	3813.95	3410.81	4198.53	5033.97	3682.26	2718.43
DYNLL2	ENSG00000264364	140735	3880.58	0.00014283	0.245022	-0.0615302	-0.181035	0.999931	0.0114903	0.693551	0.139142	5484.95	4928.82	4914.99	3767.42	4217.25	3653.16	4449.96	3302.39	3945.98	3638.57	3697.3	2835.68	3863.06	3033.89	3460.55	3108.88	3962.31	3585.38
LARS	ENSG00000133706	51520	3877	2.63132e-05	0.0932433	0.253424	0.131074	0.999931	0.384324	0.0676469	0.352906	3273.65	3523.06	3238.48	3094.28	4071.49	4033.81	4049.63	3957.9	3641.33	3351.74	4759.99	3284.15	4067.98	3724.55	3731.4	3487.3	5551.11	4944.18
ATP6AP1	ENSG00000071553	537	3867.93	-4.92023e-05	-0.0256613	0.0407107	0.038905	0.999931	0.827316	0.773953	0.791806	4202.41	3847.85	5137.95	5020.33	4014.34	4248.82	4282.59	4411.48	3748.85	3810.99	3608.82	3994.41	3774.15	3674.43	2810.34	3216.58	2869.83	2948.62
SF3B3	ENSG00000189091	23450	3867.1	3.95061e-06	0.0573774	0.210197	0.122283	0.999931	0.593047	0.0806417	0.331694	2804.04	3342.07	3035.01	3165.94	4015.29	3700.49	3539.61	3816.65	3716.43	3378.32	4119.93	3497.66	4172.14	3899.93	4553.36	4185.92	5764.62	4900.29
PSME4	ENSG00000068878	23198	3864.22	-6.6672e-05	0.178224	0.262431	0.0314589	0.999931	0.0114424	0.00369979	0.813664	3714.03	4134.21	5222.02	4790.16	4496.36	3949.45	5117.17	3997.68	3239.39	3164.81	3851.67	3224.07	3865.6	3210.36	3285.97	3252.48	3664.7	3375.89
SRRT	ENSG00000087087	51593	3863.99	4.66322e-05	0.0181908	0.152074	0.146369	0.999931	0.893376	0.245989	0.24371	3576.28	3728.84	3183.65	3195.25	4058.16	4158.29	3563.36	3831.57	3543.19	3261.5	4372.19	3932.19	4239.03	4102.56	3818.22	3592.09	4873.63	4521.88
ARHGDIA	ENSG00000141522	396	3862.19	-3.44948e-05	0.00984905	0.308852	0.245256	0.999931	0.945078	0.00663864	0.0259502	3241.3	3327.2	3376.16	3491.65	4227.72	4041.01	3855.13	4314.99	3282.91	3208.32	4470.08	4147.84	3750.44	3630.86	3421.86	3634.78	5171.24	4925.96
PPP1CC	ENSG00000186298	5501	3858.64	7.42071e-05	-0.00335003	0.104999	0.147913	0.999931	0.982775	0.443043	0.227784	2845.79	3164.81	3061.81	3352.68	3548.51	3837.31	3443.49	3754.98	3908.43	3664.35	4407.96	3315.27	3941.81	3848.73	4819.48	4042.32	5089.91	5407.88
RRBP1	ENSG00000125844	6238	3857.18	-0.000138816	-0.329735	-0.0653369	0.138229	0.999931	0.000357798	0.648754	0.251205	4259.81	3987.93	3618.62	3933.54	3692.35	4903.12	3409.56	4303.06	3207.82	3773.93	3217.25	4789.44	2911.27	4044.82	3313.34	3865.72	3676.71	4521.05
DMTN	ENSG00000158856	2039	3853.16	-5.60591e-06	0.153357	-1.2821	-1.69363	0.999931	0.288425	3.78503e-06	1.32545e-09	8755.46	6563.9	5164.76	4694.62	2996.94	2469.05	3661.75	2520.56	6597.4	7008.03	1645.34	1110.45	2426.06	1799.63	4272.14	5129.06	1460.33	1081.41
PPP1R10	ENSG00000204569	5514	3848.66	7.21021e-05	-0.0490156	-0.00741305	0.0944208	0.999931	0.651823	0.964997	0.465478	4026.05	4070.98	4984.43	5126.73	4549.71	4703.54	4253.19	4113.07	3726.67	3456.48	2901.93	3646.79	3749.59	3733.26	3152.91	2991.47	2932.68	3156.46
IVNS1ABP	ENSG00000116679	10625	3845.7	-2.90622e-06	0.149176	-0.180973	-0.396094	0.999931	0.238529	0.328435	0.0265932	4169.02	4331.31	6021.28	4781.48	3802.86	3059.56	4438.65	3021.89	4402.54	4409.63	3237.02	3065.28	3243.21	2771.35	4676.99	4608.98	2805.13	2376.45
SLTM	ENSG00000137776	79811	3845.56	-0.000149249	0.0243706	0.0894801	0.0239383	0.999931	0.762758	0.234149	0.815743	3598.19	3830.49	3990.23	3978.05	3893.35	4256.02	3941.07	3980.77	3675.46	3755.4	4030.51	3531.99	3860.52	3729.99	3751.21	3747.34	3939.2	3730.28
STK40	ENSG00000196182	83931	3844.79	-1.3484e-05	0.00469684	-0.224048	-0.217932	0.999931	0.974545	0.0632601	0.0565149	5309.63	4503.62	5080.69	5095.25	4068.64	4269.4	4587.93	4175.74	3858.09	4120.38	3000.76	3218.71	3300.79	3244.13	3114.22	3451.4	2450.22	2356.58
MFNG	ENSG00000100060	4242	3843.78	-4.51297e-05	0.0140793	0.0559584	-0.0134635	0.999931	0.927925	0.759575	0.949268	4326.6	3737.52	5245.17	5525.19	3960.04	4235.45	3916.19	3862.41	4031.32	4363.7	3541.05	3404.32	4064.6	3835.66	2389.45	2923.55	3099.97	2725.88
LRRC59	ENSG00000108829	55379	3840.03	1.31326e-05	0.0897367	0.203817	0.0830577	0.999931	0.395375	0.138834	0.583462	3481.31	3907.35	3551.61	3024.8	4143.89	3935.05	3909.41	3628.65	3600.37	3212.35	4197.11	3495.52	3751.28	3455.47	3692.7	3524.17	5502.13	5107.3
TMEM87B	ENSG00000153214	84910	3838.97	-2.27168e-05	-0.0592864	-0.276379	-0.181219	0.999931	0.670004	0.144619	0.28563	5079	4073.46	5867.77	6645.65	3562.8	3878.46	3944.46	4148.88	4177.25	4843.9	2465.18	3191.88	3263.53	3406.45	3067.97	3567.83	1904.9	2012.12
CDC42BPB	ENSG00000198752	9578	3835.82	-4.58639e-05	-0.0591027	-0.11323	-0.0793539	0.999931	0.656616	0.556902	0.657145	4299.46	3535.46	5348.73	5651.13	3748.56	3742.67	3870.96	4280.18	3877.71	4656.17	2929.23	4046.99	3616.64	3929.35	3102.89	3697.86	2379.05	2331.74
PPP6R3	ENSG00000110075	55291	3835.66	-5.45123e-05	-0.0495967	-0.130218	-0.0860081	0.999931	0.540815	0.12389	0.358821	4549.92	4075.94	4168.11	4334.16	3873.35	4137.71	4117.49	4475.14	3720.69	4031.75	3245.49	3408.61	3547.21	3633.04	3518.12	3748.31	3234.92	3221.87
POLR2B	ENSG00000047315	5431	3832.8	7.54089e-05	0.120634	0.232536	0.115194	0.999931	0.0674056	0.00386506	0.203665	3399.92	3717.69	3914.69	3523.14	4165.8	3869.2	4267.89	3771.89	3386.17	3374.3	4133.11	3456.89	4042.58	3833.48	3927.69	3372.8	4601.9	4231.24
ARL5B	ENSG00000165997	221079	3831.25	-8.85068e-06	0.134389	-0.328733	-0.607456	0.999931	0.24495	0.0390512	0.000501205	6679.82	5625.49	6492.8	4503.54	4621.16	3924.76	4742.86	3376.99	4128.6	4742.38	2307.05	2262.75	2923.97	2495.74	2823.56	2942.95	2100.85	2267.15
ARPC4-TTLL3	ENSG00000250151	100526693	3830	-1.74883e-06	-0.0335719	-0.202826	-0.141627	0.999931	0.776824	0.09792	0.252118	4380.86	3966.85	4687.15	4684.85	3703.78	4124.34	3812.15	3877.33	4438.38	4402.38	3382.92	3663.96	3436.28	3402.09	3437.91	3788.09	2831.01	2919.64
DYRK1A	ENSG00000157540	1859	3828.32	-3.81468e-05	-0.0711325	-0.205471	-0.126542	0.999931	0.427121	0.0429359	0.241154	4841.07	4411.89	4673.75	4590.39	3941.94	4329.06	4209.09	4720.83	3781.28	4108.29	2968.76	3583.49	3424.42	3592.73	3201.04	3358.25	2600.87	2572.69
NFE2	ENSG00000123405	4778	3822.2	1.34824e-05	0.241178	-0.445478	-0.853802	0.999931	0.0555729	0.00647754	4.31173e-06	5142.66	4874.27	4850.41	3650.17	3114.11	2646	3186.78	2152.52	6130.61	5594.02	3317.03	2717.66	3575.15	2970.7	4305.17	4743.85	3332.89	2495.69
TBL1XR1	ENSG00000177565	79718	3822.02	-6.49509e-05	-0.227651	-0.114254	0.0551204	0.999931	0.033992	0.472501	0.74556	4323.47	4331.31	5080.69	6215.7	4005.76	5274.5	4307.47	5153.52	2956.07	3714.3	2505.66	3618.9	3218.65	3590.55	3000.97	2859.51	2090.68	2548.68
LRP12	ENSG00000147650	29967	3819.97	-2.78141e-05	-0.234276	-0.648933	-0.30356	0.999931	0.0634926	0.000213642	0.0488436	5239.71	4761.46	4550.69	4850.96	3232.24	4234.42	3941.07	5419.11	4695.24	5076.75	2313.64	3543.8	2870.62	3427.15	3383.17	3735.7	1497.3	1986.45
RAB10	ENSG00000084733	10890	3813.91	-2.70408e-05	0.0341315	-0.131475	-0.178138	0.999931	0.775445	0.32729	0.138738	4333.9	3907.35	4634.76	4340.68	3601.85	3536.91	3598.42	3246.69	4147.38	4528.87	3585.29	3886.05	3597.17	3476.17	3755.93	3987.01	3388.34	3097.67
STIP1	ENSG00000168439	10963	3807.68	5.82197e-05	0.19759	0.615129	0.374418	0.999931	0.0869377	0.000124063	0.0118989	2792.56	2864.81	3141.01	2667.6	4425.87	3349.68	3673.06	3225.8	3029.46	2582.29	5214.62	3987.98	5156.11	4370.54	3180.27	2884.73	6738.79	5253.03
CTNNA1	ENSG00000044115	1495	3802.05	-0.000157153	-0.0443776	0.194135	0.129202	0.999931	0.685124	0.097063	0.283545	3257.99	3056.96	4104.76	4761.94	3671.39	3812.62	3901.49	4074.28	3327.29	3956.02	3705.77	3984.76	3697.93	4047	3385.06	3860.87	4168.42	3662.38
FNBP1L	ENSG00000137942	54874	3799.27	-1.50432e-05	0.119273	-0.686671	-1.1829	0.999931	0.397454	0.00482459	3.57587e-05	5976.46	5170.55	5978.64	4549.14	2993.13	1996.84	3807.63	2419.1	6349.93	6585.03	2402.12	2358.24	2729.21	2583.98	4123.98	5019.42	1740.38	1603.07
PTPN11	ENSG00000179295	5781	3790.74	3.21086e-05	-0.00385342	-0.0310961	-0.0096447	0.999931	0.977095	0.813	0.951971	3527.23	3525.54	3409.06	3699.02	3409.42	3553.37	3348.5	3505.31	4069.72	4088.15	3903.44	3262.7	3560.75	3720.19	4243.83	4058.81	4714.66	4633.67
CKAP5	ENSG00000175216	9793	3789.69	8.56465e-06	-2.42285e-05	-0.177163	-0.158993	0.999931	0.999886	0.0853561	0.118915	3460.44	3542.9	2896.11	3257.14	3313.21	3375.39	3225.23	3479.45	4043.27	4167.92	3728.36	2941.9	3392.24	3578.57	5530.09	5191.16	4628.7	4462.26
RPS29	ENSG00000213741	6235	3788.72	8.97376e-05	-0.0246277	0.0484448	0.130941	0.999931	0.845101	0.747198	0.289904	3668.11	3947.02	3630.8	3536.17	3511.35	3716.95	3298.74	3542.11	3928.06	3373.49	3944.85	4169.3	4423.63	3962.03	3555.87	3208.82	4144.39	4635.32
HSPH1	ENSG00000120694	10808	3786.38	8.77335e-05	0.289688	0.703284	0.500844	0.999931	0.0622135	0.00133674	0.0171105	2908.4	2375.15	3534.55	2066.11	3947.65	2879.53	3581.46	2368.37	2950.95	2241.47	5591.13	4098.49	6356.86	4575.34	2570.64	2269.56	7494.84	6344.38
NUDT3	ENSG00000272325	11165	3785.01	3.70185e-05	0.102595	-0.0296622	-0.116278	0.999931	0.279795	0.8554	0.365644	3872.65	4022.64	4939.35	4374.34	3867.63	3567.77	4393.42	3415.79	3778.72	3876.25	3614.47	3319.56	3731.81	3436.95	4045.65	3577.54	3165.6	3129.96
GRB10	ENSG00000106070	2887	3780.05	-0.000163699	0.0334603	0.107542	-0.0510284	0.999931	0.776824	0.428702	0.738592	4068.84	3577.61	4626.23	4640.34	4015.29	3904.18	3783.88	3548.08	3367.4	4093.79	3648.35	3393.59	3888.46	3520.83	3069.86	3835.64	3470.6	3587.86
LGALS8	ENSG00000116977	3964	3772.2	-3.23879e-05	-0.0259205	-0.297678	-0.272721	0.999931	0.863968	0.0855191	0.0894114	5290.85	5042.86	5834.87	5283.08	4531.61	4127.43	4976.95	3608.76	3509.06	3955.21	2345.64	3362.48	2382.02	2995.76	3311.45	3562.98	1696.02	2082.5
ANGPT1	ENSG00000154188	284	3772.17	-2.29375e-05	0.08855	0.029237	-0.1013	0.999931	0.449466	0.887052	0.52699	2484.71	2916.88	3865.95	3518.79	2851.19	2739.61	2862.22	2412.14	4979.41	4481.34	4683.75	3675.76	4985.06	4560.09	4652.45	4855.44	3807.03	3567.16
TUBA4A	ENSG00000127824	7277	3771.89	1.64235e-05	0.450483	-1.03676	-1.79751	0.999931	0.0439097	0.00166258	7.85142e-07	5718.71	6575.06	6882.69	4595.82	3081.72	1690.27	3693.41	1631.3	6850.85	6003.31	1580.39	928.06	2279.56	1196.12	6731.42	5696.7	1745.93	1012.68
CAPN1	ENSG00000014216	823	3771.56	2.02198e-05	-0.0154732	-0.232253	-0.16859	0.999931	0.913659	0.0763329	0.188918	4567.66	3883.8	4319.19	4703.31	3347.5	3560.57	3406.17	3417.78	4283.06	4327.45	3512.81	3246.6	3227.12	3236.51	3829.54	4218.91	3366.16	3433.85
FAM20B	ENSG00000116199	9917	3766.96	-5.13279e-05	-0.0681359	-0.440992	-0.377816	0.999931	0.584896	0.00558209	0.0139832	4701.24	4343.7	3578.41	4177.82	2606.37	2679.95	2580.64	2991.05	4693.53	5523.11	2866.16	3847.43	3559.06	4158.11	4345.75	4874.84	3506.65	2771.42
EPRS	ENSG00000136628	2058	3762.56	1.43519e-06	0.141612	0.282147	0.0846006	0.999931	0.178847	0.0463419	0.591196	2792.56	3281.33	3103.24	2712.11	3813.33	3491.65	3955.77	3352.13	3416.04	3392.02	5032.96	3254.11	3628.5	3468.54	4359.9	3654.19	5676.81	5340.8
HIPK3	ENSG00000110422	10114	3761.43	9.07416e-06	-0.389198	-0.301014	0.0659769	0.999931	3.69385e-06	0.00337063	0.612518	4467.48	3860.24	3561.35	4146.34	3509.45	4570.83	3774.83	4834.22	3459.56	3960.85	2926.4	4349.55	2919.73	3846.55	3702.14	3676.51	2471.48	3668.18
MMD	ENSG00000108960	23531	3760.1	-6.28558e-07	0.0726679	-0.709503	-1.09498	0.999931	0.633477	0.010347	0.00129136	5980.64	6287.46	7857.4	7147.25	4357.28	3230.34	5735.76	3222.82	4871.89	5023.58	1242.47	1360.44	1933.22	1577.4	3062.31	2910.93	907.625	972.937
LAMP1	ENSG00000185896	3916	3758.36	3.40457e-05	-0.100284	0.254724	0.389869	0.999931	0.209296	0.00746902	1.47398e-05	3281.99	3210.67	3787.98	3868.39	3516.12	4154.17	3472.89	3886.28	3190.75	2999.64	4322.3	4806.6	3882.54	4004.51	3159.51	3305.85	4150.86	4649.4
MKL1	ENSG00000196588	57591	3756.2	1.79713e-05	-0.0182568	-0.232747	-0.162206	0.999931	0.899187	0.0959508	0.232677	4359.99	4259.41	4910.11	3981.31	3818.1	3779.7	3690.02	3390.92	4238.69	3887.53	3061.94	3849.57	3334.66	3932.61	3784.24	3990.89	2571.3	2770.59
PDE5A	ENSG00000138735	8654	3754.22	-1.02293e-05	0.196958	-2.43616	-3.26541	0.999931	0.267664	3.59395e-07	1.33331e-11	7850.7	6111.43	3337.17	2422.22	1825.22	921.778	2552.37	999.67	9233.46	10447.6	542.17	400.192	947.559	591.526	8256.45	9920.46	680.256	535.737
ATP5G3	ENSG00000154518	518	3753.88	7.38447e-05	0.0837912	0.28068	0.200603	0.999931	0.351239	0.00693596	0.0531511	2928.23	3282.57	3735.58	3547.02	3760.94	3748.84	3548.66	3457.56	3475.78	3171.26	4404.19	3238.02	4000.24	3739.8	3920.14	3429.08	5205.44	4976.47
EIF3D	ENSG00000100353	8664	3748.77	0.00013693	0.0144428	0.0381304	0.0761687	0.999931	0.900811	0.751127	0.49226	3405.13	3556.53	3741.68	3893.37	3883.83	3817.77	3911.67	4090.19	4092.76	3659.52	3755.66	3289.52	3917.25	4012.14	3618.15	3389.3	3819.97	3623.47
G6PD	ENSG00000160211	2539	3748	-6.41153e-05	-0.0300238	-0.24378	-0.230897	0.999931	0.809496	0.0512695	0.0506767	4684.54	4564.36	4339.91	4265.76	3962.9	3693.28	3954.64	3775.87	3962.2	4080.09	3298.2	4192.9	3478.62	3369.41	3364.3	3781.3	2202.52	2493.2
STARD7	ENSG00000084090	56910	3747.11	-5.88183e-05	0.00405928	0.319121	0.228904	0.999931	0.979752	0.0123286	0.0622701	2718.47	3138.77	3104.46	2959.65	4199.15	4034.84	3851.73	4279.18	3125.04	3118.89	4166.99	4222.94	3801.24	3993.62	3769.14	3743.46	4893.96	4326.47
SUSD1	ENSG00000106868	64420	3746.79	-4.68173e-05	0.0346333	-0.332882	-0.532469	0.999931	0.811247	0.0609074	0.00577711	4969.43	4367.26	5094.09	5359.08	3370.37	3303.38	3606.33	3058.69	4729.38	5483.63	2938.64	2740.19	3327.04	3032.8	3470.93	4183.01	2309.73	2098.23
TPP1	ENSG00000166340	1200	3741.29	-4.93962e-05	-0.292038	-0.276596	-0.0307467	0.999931	0.0152245	0.0642529	0.873442	4709.58	3863.96	4570.18	4809.71	3486.59	4268.37	3705.85	4484.09	3666.08	4169.53	2355.99	4557.69	2906.19	3846.55	3081.19	3748.31	2236.71	2876.58
FAXDC2	ENSG00000170271	10826	3740.77	-9.58858e-06	0.0985772	-0.806083	-1.15426	0.999931	0.465027	0.000475118	3.89309e-06	6789.4	5688.72	5738.62	4993.19	3604.71	2950.51	4714.58	3277.52	5012.69	5241.92	1988.9	1860.41	2591.18	2187.45	3787.07	4322.74	1312.45	1271.86
GABARAP	ENSG00000170296	11337	3738.86	-6.35357e-05	-0.0612116	-0.0358156	-0.014353	0.999931	0.602041	0.845413	0.94289	4042.75	3849.09	4804.11	5097.42	4256.3	4069.81	3668.53	3955.91	3570.5	4067.2	3278.44	4314.14	3614.95	3119.95	2962.28	3204.94	2421.57	3001.61
GADD45A	ENSG00000116717	1647	3735.61	-5.33642e-05	0.0788315	-0.193931	-0.41778	0.999931	0.535434	0.272567	0.0155021	5381.64	4892.87	6313.7	5190.79	3970.52	3195.36	3998.75	3579.91	4026.2	4859.21	2548.01	2881.82	3074.7	2796.4	2787.69	3203.97	2458.54	2080.84
UBR5	ENSG00000104517	51366	3730.74	9.92009e-05	0.0778156	-0.120986	-0.151474	0.999931	0.369868	0.266021	0.139293	4140.84	3413.97	3868.39	3644.74	3476.11	3317.78	4013.45	3280.51	3915.26	4132.47	3932.62	3394.66	3356.68	3410.81	4295.73	4322.74	3606.47	3630.09
TAOK1	ENSG00000160551	57551	3729.61	7.97904e-05	-0.0444651	-0.273649	-0.155567	0.999931	0.666458	0.00696169	0.14247	4356.86	3546.62	3617.4	3380.91	3369.41	3467.98	3778.23	3971.82	4142.26	4478.11	3337.74	3579.2	3505.71	3848.73	4169.27	4193.68	3053.76	3335.31
CTSZ	ENSG00000101160	1522	3729.52	-2.8525e-05	-0.256173	-0.00650731	0.201127	0.999931	0.0247421	0.974619	0.143492	3400.96	3240.42	4458.09	4961.71	3716.17	4556.42	4039.46	4589.53	3401.53	3277.61	3129.72	4323.8	3435.43	4201.69	3081.19	3568.8	2098.07	3650.79
SRP72	ENSG00000174780	6731	3729.1	5.73311e-05	0.0850303	0.164582	0.0871709	0.999931	0.382596	0.186972	0.520505	3070.15	3492.07	3294.53	3061.71	3776.18	3744.72	3825.72	3734.09	3601.22	3337.23	4340.19	3206.9	3686.93	3457.65	4224.95	3590.15	4999.33	4680.04
IRF1	ENSG00000125347	3659	3726.02	1.81021e-05	-0.0527268	0.181088	0.321363	0.999931	0.729392	0.413012	0.133501	6801.92	4785.02	8024.32	6121.25	10028.2	6281.67	8492.81	4159.82	918.226	1028.89	1093.75	2782.04	1387.04	2183.09	646.436	686.01	565.648	1082.24
XIAP	ENSG00000101966	331	3725.8	1.10156e-05	0.0033452	0.213582	0.190571	0.999931	0.984658	0.172219	0.185682	4099.1	3627.19	6322.23	4317.88	4928.85	4401.08	5156.75	4140.92	2751.26	3045.57	3074.18	4507.26	3201.72	3928.26	2288.48	2249.18	2362.41	2662.12
COPB2	ENSG00000184432	9276	3723.63	2.72812e-06	-0.00261377	-0.0281761	-0.0236063	0.999931	0.980094	0.749451	0.815235	3432.27	3411.49	3400.53	3319.02	3514.21	3672.71	3460.45	3548.08	3893.93	3933.46	3892.14	3697.22	3493.86	3673.35	4227.78	4199.51	4190.6	4064.81
JUND	ENSG00000130522	3727	3718.1	5.65423e-05	0.155819	-0.201132	-0.317611	0.999931	0.131597	0.158539	0.0144044	6821.75	5140.79	5894.57	4930.22	4779.29	3957.68	4924.93	4236.41	3354.6	3723.97	2291.99	2544.92	3406.64	2429.29	2277.15	2330.69	2138.74	1742.18
UBR3	ENSG00000144357	130507	3716.71	-7.65398e-05	-0.0529045	0.154347	0.1375	0.999931	0.65004	0.269414	0.303315	3091.02	3441.25	4154.71	4603.42	3155.07	3736.49	2988.88	3470.5	3399.83	3509.65	4143.46	4070.59	4269.52	4515.43	3427.52	3557.16	3843.08	3523.27
BOD1L1	ENSG00000038219	259282	3716.33	-0.000521998	-0.132318	-0.0407346	-0.00356283	0.999931	0.00539337	0.595965	0.974149	3481.31	3651.98	3183.65	3603.48	3276.06	3746.78	3610.86	3715.19	3647.3	4080.9	3644.59	4020.16	3471.84	3934.79	3838.03	4100.53	3724.77	4161.69
RNF19A	ENSG00000034677	25897	3715.28	-2.97258e-05	-1.07818	-0.598921	0.177225	0.999931	1.08388e-10	0.00154811	0.272222	5021.61	4230.9	2905.86	4989.93	3479.92	6928.77	2685.81	7652.2	3139.55	3513.68	1662.28	5338.76	2706.34	4565.54	2196.94	2640.22	1016.69	2200.08
WDR82	ENSG00000164091	80335	3714.21	6.39185e-05	0.114514	0.134943	0.0278484	0.999931	0.114228	0.157326	0.833933	3649.33	3792.06	3545.52	3316.85	3695.21	3521.48	3864.17	3676.4	3579.03	3414.58	4124.64	3479.42	4116.25	3640.66	3633.25	3426.17	4487.29	3893.41
APEX1	ENSG00000100823	328	3713.36	3.11072e-05	0.0977471	-0.0169318	-0.103108	0.999931	0.31663	0.923914	0.44189	3523.06	3982.97	3216.55	3185.48	3213.18	2982.4	3348.5	2971.16	4050.95	3680.46	4104.87	3008.42	3673.38	3424.97	4455.22	4002.53	5118.56	4897.81
ZBTB16	ENSG00000109906	7704	3712.77	-0.000128402	0.0338579	-0.136065	-0.274128	0.999931	0.784758	0.334628	0.0228631	2576.55	3339.59	2641.47	3085.59	2834.99	2897.02	2821.51	2128.65	4840.31	5253.2	4041.8	3512.68	3918.95	4115.63	5358.34	5162.05	4322.77	3978.69
ANKLE2	ENSG00000176915	23141	3706.79	-8.12598e-05	-0.00620691	0.152649	0.10354	0.999931	0.963742	0.167682	0.375391	3370.7	3270.17	4309.45	4555.65	4140.08	4210.76	3929.76	3995.7	3401.53	3896.39	3503.4	3776.62	4076.45	3630.86	3129.31	3110.82	3227.52	3187.09
TAOK3	ENSG00000135090	51347	3705.7	-1.18321e-05	0.0147553	-0.13193	-0.143	0.999931	0.91932	0.37569	0.292836	4135.63	4011.48	4410.57	4809.71	3295.11	3398.03	3930.89	3204.91	4107.27	4339.53	3611.65	3270.21	3536.2	3414.08	3529.44	3530.96	2955.79	3211.11
RAB1B	ENSG00000174903	81876	3703.66	-9.48671e-06	0.0712072	-0.0959256	-0.177762	0.999931	0.52538	0.544697	0.17704	4862.99	4155.28	5275.63	5115.88	4118.17	3751.92	4146.89	3710.22	3721.55	3793.26	3010.17	2806.71	3201.72	2740.85	2983.98	3472.74	2983.52	2814.48
CLINT1	ENSG00000113282	9685	3701	0.000136197	0.0103081	-0.116711	-0.049666	0.999931	0.937273	0.303544	0.713817	3940.48	3948.26	3474.85	3731.59	3525.64	3771.47	3574.67	3651.53	4199.43	3973.74	3710.48	3086.74	3653.05	3405.36	3807.84	3339.81	3870.81	3952.2
PARP12	ENSG00000059378	64761	3700.01	-2.6439e-05	-0.384819	-0.227606	0.0087755	0.999931	0.066848	0.316334	0.972311	5412.94	4399.49	6436.76	5798.79	5209.87	5450.42	4592.45	4672.09	2416.74	2757.13	1161.52	4972.9	1846.85	4033.93	2070.48	2987.59	498.177	1882.12
MCM6	ENSG00000076003	4175	3696.12	-6.01404e-06	0.012092	0.292041	0.222191	0.999931	0.94132	0.0763873	0.142885	2283.31	3180.92	2370.99	2548.17	3802.86	3738.55	3662.88	3600.8	2979.11	2454.99	4449.37	3699.37	3653.05	3882.5	4745.88	4130.61	5633.37	5713.42
TRA2A	ENSG00000164548	29896	3691.96	-2.97106e-05	0.0130284	0.177691	0.134537	0.999931	0.915151	0.0795145	0.19891	3339.39	3643.31	3695.38	3215.88	4162.95	4014.26	3834.77	3780.84	3464.68	3197.85	3782.01	3941.84	4138.27	3979.46	3290.69	3372.8	3606.47	3994.42
TUBA1C	ENSG00000167553	84790	3690.36	-2.71523e-05	0.0497576	-0.130981	-0.194694	0.999931	0.641176	0.284011	0.0758431	3971.79	4188.75	4403.26	4144.16	3639.96	3543.08	3653.83	3200.93	3860.65	3709.47	3081.71	2854.99	2906.19	2918.41	4153.23	4307.21	3986.34	3902.51
AFF4	ENSG00000072364	27125	3686.09	1.43552e-05	-0.00817139	-0.0174997	0.00388495	0.999931	0.955857	0.920281	0.983368	4461.22	3485.87	4778.53	4134.39	3666.63	3618.18	4062.07	4019.57	3315.34	3826.3	3435.63	4010.51	3613.26	3648.29	3088.74	3313.61	2830.09	3041.36
PKHD1L1	ENSG00000205038	93035	3685.46	-3.53607e-05	-0.053891	-1.08747	-1.41788	0.999931	0.746966	0.00543649	0.00209457	8937.04	4943.69	5246.39	6516.45	3219.85	2863.07	5068.55	3895.23	5055.36	7758.95	691.832	1440.91	1758.78	1862.82	2235.63	3966.63	232.914	644.209
CDK17	ENSG00000059758	5128	3684.82	-8.13722e-05	-0.0908346	-0.0502342	-0.0225151	0.999931	0.432018	0.794559	0.910336	4583.31	3990.41	5933.56	5661.99	4462.07	4863	4071.12	4875.01	3042.26	3773.12	2379.53	3418.27	2907.03	3392.29	2251.67	2653.8	2022.28	2046.07
FYB1	ENSG00000082074	2533	3684.18	-6.51204e-05	-0.0119757	-0.727589	-0.899971	0.999931	0.942413	8.21968e-05	4.83576e-06	5635.22	4869.31	4143.75	4352.62	3100.78	3074.99	3342.84	2686.67	4695.24	5859.09	2909.46	2896.84	2619.97	2775.71	4308	5150.41	1719.13	2175.24
LSM14A	ENSG00000257103	26065	3683.46	-0.000109421	0.0104582	-0.0864506	-0.126542	0.999931	0.921626	0.323146	0.124861	3861.17	4012.72	3717.31	3692.51	3545.65	3775.59	3720.55	3719.17	3763.36	4097.01	3407.39	3225.14	3426.96	3239.78	3864.46	3664.86	3790.4	3778.31
BST2	ENSG00000130303	684	3683.43	-7.7352e-05	-0.754981	0.15435	0.452612	0.999931	0.00429037	0.500505	0.0739126	3175.55	2693.74	5067.29	4367.82	5660.46	7143.78	4492.93	6679.39	1554.84	2357.5	1404.37	6424.54	2076.33	5281.25	1341	2583.94	771.758	3225.18
PRKCD	ENSG00000163932	5580	3682.9	-7.49845e-05	-0.604892	-0.306563	0.0602357	0.999931	4.68717e-05	0.0599741	0.742469	3271.56	3759.83	2123.65	3092.11	3118.88	4445.32	2978.7	4856.11	3744.59	3920.56	3169.25	5629.52	2752.92	4236.55	4105.1	4650.7	2367.96	4068.95
IGF2R	ENSG00000197081	3482	3680.7	-8.49744e-05	-0.368598	-0.693236	-0.362048	0.999931	0.0149573	0.000339101	0.0344422	6663.13	4475.11	4381.33	6027.88	2976.94	4086.27	3106.49	4253.32	3520.15	4967.98	2020.9	2980.52	1992.5	2838.89	3043.44	4572.11	1767.19	2578.49
CIRBP	ENSG00000099622	1153	3678.85	0.000101044	0.0558105	-0.0462594	-0.03935	0.999931	0.605605	0.760802	0.804572	4132.5	4286.68	3929.31	4229.94	3359.89	3427.86	3502.3	3655.51	3626.82	3007.7	3678.48	3033.09	3686.93	3024.08	3905.98	3738.61	4189.68	3803.98
CLK1	ENSG00000013441	1195	3676.5	4.27843e-05	-0.0548198	-0.275253	-0.148444	0.999931	0.616792	0.020847	0.228579	4280.68	3866.44	4387.42	4379.76	3516.12	3888.75	3872.09	3846.49	4248.08	4263.8	3067.59	3495.52	3421.03	3555.69	3525.67	3542.61	2367.03	2652.19
GCSAML	ENSG00000169224	148823	3671.17	2.74044e-05	1.0884	-1.49282	-2.5656	0.999931	4.8521e-07	8.85387e-09	9.76276e-24	7480.23	7244.47	2668.27	1578.63	2038.61	998.936	1950.75	813.662	8920.28	8097.34	2685.44	585.805	2492.1	1139.48	6788.99	6083.85	3075.94	1438.29
CYLD	ENSG00000083799	1540	3670.51	-3.17274e-05	-0.365633	0.0161791	0.209461	0.999931	0.0586614	0.953117	0.280308	3763.08	3281.33	5459.61	4586.05	5397.54	5322.86	4461.27	6572.95	1876.56	2531.53	1572.86	6020.05	2450.61	4525.23	2271.49	2751.8	1128.52	2095.75
YTHDF3	ENSG00000185728	253943	3669.75	3.89723e-05	-0.00878319	0.127411	0.144689	0.999931	0.942413	0.191362	0.124958	3859.08	3347.03	4533.63	3919.42	4156.28	4186.07	4318.78	4263.27	3310.22	3540.27	3436.57	3998.71	3857.13	3845.47	2769.76	2849.8	2845.8	3018.18
ITGB2	ENSG00000160255	3689	3669.6	-4.94499e-05	-0.964146	-0.23001	0.22467	0.999931	1.0301e-05	0.257887	0.218909	3415.57	3727.6	1705.75	2856.51	3316.07	5987.44	3284.04	6922.09	2983.38	3379.13	2304.22	6804.35	2453.15	5031.79	2910.38	3594.03	1798.61	3578.75
NXF1	ENSG00000162231	10482	3669.38	8.21664e-05	-0.0206689	0.0418435	0.126867	0.999931	0.880506	0.807014	0.352947	4973.6	4126.77	4221.72	3590.45	4396.34	4798.18	4833.33	4558.69	2851.11	2642.72	2991.35	3747.65	3551.44	3558.96	2613.11	2827.49	2843.03	2922.95
CTTNBP2	ENSG00000077063	83992	3667.1	2.25026e-05	0.052451	-0.0401049	-0.0606718	0.999931	0.706258	0.862999	0.75473	3007.54	3303.65	3794.07	4426.45	2465.38	3050.3	2512.79	2227.13	5168.01	4306.5	4898.36	2963.36	4205.16	3610.16	3993.75	3850.19	4535.35	3689.71
PDCD6IP	ENSG00000170248	10015	3654.87	0.00019839	-0.0753627	-0.171557	-0.0529817	0.999931	0.140078	0.00217244	0.464351	3835.08	3670.58	3307.93	3617.59	3433.24	3717.97	3580.32	3771.89	3928.91	3812.6	3410.21	3597.44	3504.02	3708.21	3957.88	3943.34	3453.97	3536.52
GOLGB1	ENSG00000173230	2804	3652.61	-7.67909e-05	-0.0832682	-0.392262	-0.311612	0.999931	0.380546	0.000349295	0.0030302	4303.64	3749.92	3485.81	3827.14	3008.37	3090.43	3423.13	3480.44	4253.2	4822.96	3108.07	3481.57	3131.43	3485.97	4251.38	4772.96	2802.36	3268.24
GATAD2A	ENSG00000167491	54815	3652.37	3.73608e-05	0.0536505	-0.0375034	-0.0685518	0.999931	0.634901	0.821142	0.647669	4226.42	3844.13	4372.8	4590.39	3626.62	3743.69	3546.4	3205.91	3835.9	3941.51	3466.69	3313.12	3722.49	3217.99	3200.09	3161.27	3636.97	3090.21
QPRT	ENSG00000103485	23475	3646.42	8.28187e-05	0.0791546	0.00274515	-0.032897	0.999931	0.426355	0.987575	0.841044	4359.99	3770.99	5044.14	4644.68	3982.9	3680.94	3930.89	3811.68	3821.39	3678.05	3386.68	3065.28	3824.95	3539.35	2709.37	2790.61	2977.97	2615.75
TSPAN18	ENSG00000157570	90139	3646.41	8.51624e-06	0.173543	-0.448376	-0.982076	0.999931	0.273592	0.0645136	0.00365413	5349.29	5143.27	8712.71	6937.7	4703.08	3581.15	5324.12	3129.31	4754.98	4810.06	1475.91	1201.65	2227.91	1409.64	2639.53	2378.23	1086.01	770.898
LIPA	ENSG00000107798	3988	3644.75	-4.9456e-05	-0.0387761	-0.114777	-0.132012	0.999931	0.796451	0.598215	0.460873	4310.94	4073.46	7120.27	6228.73	4171.52	3771.47	4327.83	4000.67	3192.46	3946.35	1936.19	3268.06	2669.08	3016.46	2686.72	3290.32	1571.24	2023.71
TAPBP	ENSG00000231925	6892	3644.65	-6.57511e-05	-0.57485	0.011964	0.231319	0.999931	0.00578878	0.964002	0.212347	4279.64	3651.98	4851.63	5178.85	5368.96	6405.12	4317.65	6469.5	1712.71	2451.76	1643.45	5406.35	2391.34	4346.57	1705.27	2430.63	976.02	2016.26
GRAP2	ENSG00000100351	9402	3643.44	-8.6774e-05	0.141666	-0.622336	-1.26763	0.999931	0.278268	0.00233841	2.56218e-08	8288.99	5356.49	5258.57	3714.22	3690.45	2848.66	4617.33	2942.31	4113.24	5725.35	1897.6	2138.29	2758.84	2268.06	2607.45	4529.41	1429.83	1396.89
RPS10-NUDT3	ENSG00000270800	100529239	3643.13	0.00014164	0.09699	0.0369975	-0.0245964	0.999931	0.145221	0.720585	0.837398	3427.05	3592.48	4162.02	3769.59	3738.08	3631.56	3825.72	3419.77	3889.66	3647.43	3565.52	3467.62	3846.97	3398.82	3709.69	3415.49	3712.76	3356.01
NKTR	ENSG00000114857	4820	3641.14	1.34424e-05	-0.0648589	-0.198553	-0.101321	0.999931	0.483543	0.0531931	0.373401	3828.82	3929.66	3056.94	3231.08	3158.89	3215.94	3677.58	3932.03	3862.35	3799.71	3594.7	3600.66	3091.63	3823.68	4274.97	4162.63	3612.01	3687.23
ARCN1	ENSG00000095139	372	3639.94	9.15016e-05	0.107254	0.0539345	-0.0296279	0.999931	0.141588	0.628842	0.819035	3540.8	3342.07	3759.95	2987.88	3762.85	3610.98	3660.62	3277.52	4011.69	3972.94	3877.08	3617.83	3738.58	3531.73	3535.11	3459.16	4053.81	3778.31
ETF1	ENSG00000120705	2107	3636.34	9.03149e-05	0.120413	0.417958	0.316848	0.999931	0.253302	0.00279067	0.0169165	3301.82	3261.5	3412.71	3142.05	4292.5	3842.46	4239.62	3891.25	2861.35	2576.65	4371.25	3471.91	3989.23	3312.76	2987.76	2556.77	5275.68	4666.79
RNASEK-C17orf49	ENSG00000161939	100529209	3631.19	5.788e-05	-0.0200496	-0.00907866	0.0388917	0.999931	0.857058	0.949412	0.764981	4083.45	3867.68	4504.39	4608.85	4172.47	4062.61	3954.64	4251.33	3542.34	3257.47	3081.71	3641.43	3491.32	3117.77	2859.42	3081.71	2908.65	2874.1
SF3B2	ENSG00000087365	10992	3627.56	-4.52953e-05	0.0122977	0.0453804	0.0148008	0.999931	0.907908	0.657307	0.907403	3457.31	3485.87	3277.47	3376.57	3637.1	3540	3452.54	3658.49	3400.68	3533.02	3656.83	3352.82	3217.8	3340	4025.83	3971.48	4605.6	4306.59
SPI1	ENSG00000066336	6688	3623.38	-5.4779e-06	-0.494037	-0.122041	0.222768	0.999931	0.00449567	0.548472	0.184437	3637.85	3813.14	1940.9	2783.77	3579.94	5235.41	3395.99	5482.77	3319.61	3130.17	3189.02	5705.69	3040.83	4439.17	2997.2	3110.82	2660.95	3757.61
NCKAP1	ENSG00000061676	10787	3620.86	-3.34976e-05	0.204623	-0.0138478	-0.355364	0.999931	0.186612	0.958832	0.0936231	5081.09	3868.92	7072.76	6075.65	3464.68	2529.75	3926.37	2345.49	3493.7	4581.24	3092.07	2238.07	3546.36	2663.5	2765.05	3689.12	2906.8	1834.92
REST	ENSG00000084093	5978	3620.48	-9.87748e-05	-0.0600004	0.0889773	0.0962828	0.999931	0.539165	0.473423	0.421972	3777.68	3421.41	4275.33	4273.36	3664.73	4054.38	4091.48	4038.47	3279.5	3928.62	3144.78	3596.37	3386.32	3603.63	2808.46	2920.64	3310.7	3592.83
NUP98	ENSG00000110713	4928	3615.93	8.80599e-05	0.0230403	0.0810045	0.11161	0.999931	0.863738	0.601595	0.419799	3853.86	3767.27	3128.83	3188.74	3817.15	3873.32	3789.54	4065.32	3366.54	3072.16	3776.37	3158.62	3611.56	3648.29	3361.47	3066.18	4466.03	4075.57
RREB1	ENSG00000124782	6239	3613.68	-7.9338e-05	-0.0682221	-0.150587	-0.137764	0.999931	0.591991	0.394233	0.381582	2553.59	3080.51	3061.81	4190.85	2330.11	2495.8	2322.8	2585.22	4627.82	5409.51	4123.69	4022.31	3515.03	3757.23	4747.76	4763.26	3778.38	3680.6
YTHDC1	ENSG00000083896	91746	3608.14	-0.000157926	-0.00984597	0.101891	0.0594544	0.999931	0.927326	0.231822	0.548544	3864.3	3664.38	3881.79	4179.99	4002.91	3949.45	3981.78	3664.46	3154.06	3584.59	3259.61	3552.38	3598.86	3543.71	3014.18	3126.34	3457.66	3466.14
PSMD1	ENSG00000173692	5707	3604.47	2.30456e-05	0.119572	0.391593	0.240554	0.999931	0.104293	6.37096e-06	0.00550952	2799.87	3161.09	3435.86	3190.91	4081.97	3667.57	3738.65	3466.52	3002.16	2848.98	4082.28	3574.91	3958.75	3541.53	3618.15	3278.68	5022.44	4410.1
DDX42	ENSG00000198231	11325	3602.92	-0.000102831	0.0424899	0.271558	0.164392	0.999931	0.64553	0.00164727	0.0685047	2640.21	3061.92	3278.69	3469.94	3294.16	3430.95	3324.75	3583.89	3344.36	3329.98	4409.84	3727.26	4270.37	3883.59	3786.13	3634.78	4481.74	3900.03
TNRC18	ENSG00000182095	84629	3599.58	1.23012e-05	-0.127587	0.00407189	0.161325	0.999931	0.301668	0.986618	0.314638	2999.19	3427.61	1730.11	2687.14	2981.7	3942.25	3210.53	3383.96	3573.91	3318.7	4152.87	4436.45	3548.05	4267.05	3947.5	3370.86	4612.06	5202.52
ANP32E	ENSG00000143401	81611	3596.88	-0.000147122	-0.0698876	0.210683	0.170371	0.999931	0.498018	0.0833273	0.152162	2757.08	3391.66	2942.41	3019.37	3594.23	4192.24	3144.94	3758.96	2687.26	2882.82	3450.69	3306.68	3080.62	3272.46	4261.76	4216	5228.55	5556.09
UHRF1BP1	ENSG00000065060	54887	3594.57	-5.31854e-05	-0.0197049	-0.170645	-0.198328	0.999931	0.901872	0.36518	0.225169	4764.89	4070.98	5899.45	5873.7	4108.65	3644.93	4374.19	3704.25	3250.49	4231.57	2557.42	3060.99	2237.22	2655.88	2856.59	3255.39	1930.78	2224.92
CASP3	ENSG00000164305	836	3592.41	0.000104588	-0.051752	-0.805086	-0.604385	0.999931	0.657867	8.4027e-10	6.73628e-06	6135.09	5711.03	3513.84	3919.42	2899.77	3252.97	3004.71	2725.47	4952.11	4427.35	2613.9	2690.84	2597.11	2713.61	3999.41	3795.86	2672.04	3038.88
ALAS1	ENSG00000023330	211	3590.59	-0.000116937	-0.836074	-0.89378	-0.262574	0.999931	9.09094e-06	6.54191e-05	0.128048	4705.41	4915.18	1416.99	2554.68	2489.19	4083.19	2257.21	4130.97	3536.36	5796.25	2758.86	5731.44	2197.42	4372.72	3983.36	5186.31	1468.65	3046.33
RABGAP1L	ENSG00000152061	9910	3587.62	-4.14827e-05	-0.117812	-1.15621	-1.14425	0.999931	0.436911	0.000451214	0.00108154	7677.47	5646.57	5983.51	5035.53	3608.52	3677.85	3759	3044.77	3940.86	5425.62	823.609	2556.73	1015.3	2113.37	3404.88	4967.99	812.426	1083.07
GSPT1	ENSG00000103342	2935	3587.46	9.03377e-05	0.265226	0.31718	0.0957358	0.999931	0.00561226	0.00812944	0.482123	3222.51	3164.81	3713.65	3485.14	4148.66	3494.73	3880	3087.54	3217.2	3112.44	4117.11	2628.61	3992.62	3013.19	3518.12	3064.24	5297.87	4415.89
KDM2A	ENSG00000173120	22992	3586.57	-5.22787e-05	-0.232301	-0.0330022	0.157385	0.999931	0.0106157	0.835685	0.189357	3798.56	3218.11	3651.52	4039.94	3769.51	4532.76	3521.52	4587.54	3016.66	3404.11	2820.98	4276.59	3432.89	3823.68	3128.37	3539.69	2784.8	3211.11
TUFM	ENSG00000178952	7284	3582.83	-5.69901e-06	0.0570328	0.311954	0.191581	0.999931	0.63261	0.0235675	0.150882	2624.55	3229.27	2877.84	2802.22	3748.56	3617.16	3494.38	3303.39	3174.54	2833.67	4317.6	3496.59	3454.91	3496.87	3739.89	3382.5	5671.27	5225.71
KHNYN	ENSG00000100441	23351	3582.06	-9.2765e-05	-0.0284803	0.357554	0.195388	0.999931	0.848848	0.0374329	0.21562	3302.87	2474.32	4907.68	6566.39	4474.45	4323.92	4648.99	4283.16	2498.67	3663.54	3391.39	3976.18	3502.33	3519.74	1828.89	2361.74	2559.28	2193.46
YOD1	ENSG00000180667	55432	3581.53	-6.6966e-06	0.281207	-0.263211	-0.659318	0.999931	0.0130074	0.0642484	1.32058e-05	4041.71	3920.99	3857.42	3302.74	3012.18	2625.42	3074.83	2378.32	5057.92	5798.67	3653.06	2746.63	4124.72	3356.34	4132.47	3743.46	3508.5	2132.18
CPEB4	ENSG00000113742	80315	3579.97	7.38591e-05	0.627493	-0.103326	-0.587651	0.999931	3.2791e-05	0.582736	0.00114603	6833.23	5646.57	6876.59	3922.68	5414.69	2785.91	6433.5	2486.74	3210.38	3042.35	2385.17	2218.76	2736.83	1980.47	2397.95	2236.57	2257.05	1574.09
WEE1	ENSG00000166483	7465	3574.15	-0.000205082	0.210447	-0.337268	-0.678292	0.999931	0.000943965	2.13273e-05	3.17688e-18	4765.94	4860.64	3854.99	3249.54	3660.92	3099.68	3191.31	2736.41	4182.37	4566.74	3262.43	2780.96	3356.68	2786.6	3937.12	4202.42	3164.67	2675.37
HBG1	ENSG00000213934	3047	3570.07	4.08675e-05	1.04592	-0.646965	-1.72118	0.999931	2.62013e-05	0.00993287	1.07813e-08	8435.09	9169.63	7895.17	4759.76	4156.28	1801.38	5293.59	1935.68	3866.62	3167.23	1392.14	534.305	1519.99	656.888	3702.14	2696.49	2400.31	878.542
FAM69B	ENSG00000165716	138311	3568.32	-2.35973e-05	0.0827986	-0.177024	-0.309593	0.999931	0.493369	0.290246	0.0397779	4169.02	3950.74	4382.55	4860.73	3566.61	3034.87	3325.88	2968.17	4392.29	4449.91	3175.84	2875.38	3918.1	3045.87	3345.42	3774.51	2768.16	2225.75
SLC1A5	ENSG00000105281	6510	3566.5	5.70949e-05	0.379592	0.626761	0.236559	0.999931	0.0121273	0.000875667	0.13782	3481.31	2634.24	3658.83	2868.45	4484.93	3707.69	4112.96	3005.97	2490.99	2565.37	5533.71	2716.59	4072.22	2909.7	2447.02	2460.71	6294.22	4752.07
RPL13AP5	ENSG00000236552	728658	3565.18	7.33285e-05	0.046096	0.0758751	0.0640596	0.999931	0.685398	0.607943	0.667654	3463.57	3810.66	3405.4	3365.71	3455.15	3284.86	3210.53	3561.01	3968.17	3240.55	3793.31	3689.71	4275.45	3561.14	3119.88	2966.24	4236.81	3765.06
CAPZA2	ENSG00000198898	830	3563.4	7.68774e-05	0.102258	-0.0889542	-0.149247	0.999931	0.255018	0.49836	0.195923	3822.56	3722.64	4473.93	3563.31	3316.07	3109.97	3276.12	3052.72	3871.74	3711.08	3732.13	3497.66	3576	3172.24	3934.29	3731.82	3354.15	3222.7
GMFG	ENSG00000130755	9535	3558	-4.96284e-05	-0.0417369	-0.0657361	-0.0426894	0.999931	0.714344	0.656691	0.785582	3964.48	3842.89	4760.25	4578.45	3568.51	3807.48	3595.03	3750.01	3662.66	3747.34	3294.44	3742.28	3538.74	3478.35	2740.51	3010.87	2340.23	2621.55
LEPROT	ENSG00000213625	54741	3557.52	-2.0006e-06	-0.00537144	-0.376488	-0.335168	0.999931	0.975145	0.0314473	0.0445621	4818.11	4390.81	5302.43	5303.71	3455.15	3334.24	4161.59	3467.51	4423.02	4610.25	2342.82	2726.24	2871.47	2921.68	3030.23	3146.72	1756.1	1973.2
TMEM50A	ENSG00000183726	23585	3553.6	-1.17085e-05	0.0694229	-0.286949	-0.377839	0.999931	0.48463	0.0096838	0.000366772	5038.3	4569.32	4791.93	4122.45	3723.79	3556.46	3727.34	3328.25	3631.09	3880.28	2772.03	2878.6	3014.57	2644.98	3481.32	3640.61	2599.02	2564.41
SELENON	ENSG00000162430	57190	3549.83	-3.76362e-05	-0.123688	0.155004	0.266405	0.999931	0.110262	0.131408	0.003429	2870.83	2755.72	3579.63	4182.16	3662.82	3927.84	3397.12	3920.1	3451.88	3446.81	3446.92	3582.42	3548.9	4139.59	3125.54	3387.36	3538.07	3933.15
CDC27	ENSG00000004897	996	3548.54	1.94681e-05	0.0712505	0.00766871	-0.0615867	0.999931	0.487139	0.965	0.675846	3057.63	3285.05	4422.76	3410.22	3558.03	3352.76	3371.11	3410.81	3878.57	3727.2	3422.45	3190.81	3581.92	3613.43	4012.62	3796.83	3498.33	3283.15
ATRX	ENSG00000085224	546	3547.21	-2.78295e-05	0.025739	-0.16358	-0.196051	0.999931	0.824741	0.144105	0.0607726	3692.11	3763.55	3614.96	3802.17	3354.17	3420.66	3261.42	3297.42	3963.9	4351.62	3231.37	2793.84	3421.03	3243.05	3989.97	3674.57	3581.51	3392.45
CHD9	ENSG00000177200	80205	3547	-0.000117425	-0.0469687	-0.120998	-0.166867	0.999931	0.712251	0.472625	0.248115	3524.1	3763.55	4153.49	4857.48	3264.63	3155.24	3262.55	3343.17	3500.52	4498.26	3064.77	3383.93	3336.36	3613.43	3691.76	3946.25	2735.81	2750.72
RPS25	ENSG00000118181	6230	3546.03	0.000178818	0.0654981	0.0493549	0.0745825	0.999931	0.510603	0.729952	0.577508	3615.93	3612.32	3828.18	2854.34	3636.15	3580.12	3474.02	3322.29	3872.59	3220.41	3674.71	3622.12	4085.76	3741.98	3258.6	2937.13	3681.33	3810.6
GP9	ENSG00000169704	2815	3545.17	-4.53255e-05	-0.067863	-0.758987	-0.935135	0.999931	0.658145	0.00785212	0.00496217	6631.82	4330.07	5894.57	7015.87	3042.67	3372.31	3912.8	3736.08	4364.99	5575.48	1155.88	2155.46	2084.8	1930.36	2508.36	4218.91	800.41	1082.24
MCFD2	ENSG00000180398	90411	3541.75	-3.37707e-05	0.0040638	0.0740409	0.0313829	0.999931	0.980003	0.650911	0.862559	3857	3647.03	5007.58	4644.68	3704.74	3643.9	3922.98	3509.29	3274.38	3555.58	2961.23	3034.17	3395.63	3513.21	2733.9	2880.85	3046.37	3418.94
SRSF4	ENSG00000116350	6429	3541	-9.73442e-05	-0.0455157	-0.045563	-0.0217034	0.999931	0.563428	0.634123	0.851964	3517.84	3531.74	3566.23	3713.14	3563.75	3561.6	3878.87	3873.35	3569.65	3637.76	3157.01	3483.71	3219.5	3516.48	3523.78	3669.72	3359.69	3394.1
TMEM167A	ENSG00000174695	153339	3537.4	-3.70864e-05	0.0822538	-0.0165072	-0.125082	0.999931	0.34157	0.910458	0.249409	3459.4	3986.69	4299.7	3791.31	3610.43	3534.85	3843.82	3373.02	3853.82	3744.92	3335.85	2994.47	3498.09	3130.84	3434.13	3236.96	3230.29	3314.61
TNIP1	ENSG00000145901	10318	3537.29	-4.87579e-05	-1.00972	-0.0249511	0.557505	0.999931	4.12994e-05	0.925717	0.0286235	2521.24	3034.64	2124.87	3464.51	3613.28	6074.89	2733.31	8005.32	2125.74	2464.65	2134.8	8190.53	2898.56	5148.35	2350.76	2863.39	1455.71	2466.71
LUC7L2	ENSG00000146963	51631	3532.64	-4.02247e-05	0.0682756	0.178387	0.0832477	0.999931	0.331729	0.0194545	0.35327	3243.38	3499.51	3500.44	3316.85	3540.89	3603.78	3660.62	3508.29	3275.23	3183.34	3805.55	3348.53	3625.11	3353.07	3452.06	3377.65	4275.63	4017.61
ILF2	ENSG00000143621	3608	3532.53	1.61422e-05	0.0938935	0.327798	0.18373	0.999931	0.375893	0.0145829	0.163403	2572.37	3154.89	2941.19	2638.28	3642.82	3244.74	3313.44	3256.64	3098.59	2675.75	4338.3	3223	3626.8	3529.55	3890.88	3423.26	5723.03	5291.95
ZFP91	ENSG00000186660	80829	3531.7	5.3804e-06	-0.0830423	-0.220221	-0.100934	0.999931	0.369518	0.0462502	0.409963	4813.94	4493.7	3231.17	3779.37	3389.42	3806.45	3416.35	4082.23	3384.46	3607.95	2943.34	3032.02	3064.54	3328.02	3224.63	3237.93	3451.19	3283.97
GARS	ENSG00000106105	2617	3531.67	9.40931e-08	0.272619	0.407897	0.0813251	0.999931	0.0269337	0.00849323	0.629453	3259.04	3058.2	3434.64	2702.34	3868.59	3452.55	3991.96	3159.16	2915.96	3233.3	5244.74	2853.92	3846.12	2952.18	2969.83	2844.95	5187.88	4594.75
SH3BP2	ENSG00000087266	6452	3531.2	5.20743e-05	-0.092919	0.0686509	0.22614	0.999931	0.40348	0.699333	0.0972459	3660.81	3161.09	4070.64	4189.76	4167.71	4297.17	4625.25	5609.09	3200.99	2941.63	2986.64	4524.43	3651.36	3560.05	2267.72	2386.97	2132.27	2128.04
ATP6AP2	ENSG00000182220	10159	3522.1	-1.08456e-05	-0.0918719	-0.0273329	0.0568447	0.999931	0.527393	0.917871	0.782185	3260.08	3573.89	3192.18	3084.51	5272.75	6040.94	2501.48	3198.94	3328.14	3369.46	4361.84	6230.34	2475.17	2845.43	2986.82	3055.51	2074.97	2545.37
LMO2	ENSG00000135363	4005	3520.82	1.81547e-05	0.0372307	0.162258	0.108364	0.999931	0.788727	0.365023	0.516172	3164.07	3199.52	5893.35	3954.16	4464.93	4074.96	4913.62	3744.04	2901.46	2732.15	2845.45	3771.25	3393.94	3177.68	3045.33	2955.57	2175.71	2967.67
MXD1	ENSG00000059728	4084	3518.6	-7.3873e-05	-0.329546	-0.833277	-0.509022	0.999931	0.0156351	3.42294e-06	0.00302947	7110.81	5516.41	4179.08	4744.56	3236.05	3863.03	3686.63	4464.2	3409.21	5095.28	1521.09	3278.79	1925.6	2397.7	2596.12	2931.31	1381.77	1997.21
ATP5G2	ENSG00000135390	517	3516.24	0.000277553	0.0154766	0.052959	0.109179	0.999931	0.870728	0.5574	0.176204	3307.04	3479.67	3634.46	3612.17	3725.69	3661.39	3584.85	3526.2	3643.04	3251.83	3381.98	3501.95	3825.8	3791	3402.04	3044.84	3563.95	3354.36
UBE2E1	ENSG00000170142	7324	3513.25	-1.04898e-05	-0.128117	-0.00771739	0.123787	0.999931	0.215187	0.968761	0.383626	3690.03	3570.17	3812.34	3222.39	3940.99	4241.62	3948.99	4641.25	2946.69	2995.61	2845.45	4328.09	3251.68	3525.19	3162.34	3295.18	2547.26	3273.21
ATAD2	ENSG00000156802	29028	3509.37	1.08824e-05	-0.0300782	0.139001	0.168824	0.999931	0.832865	0.428214	0.265547	2543.15	3189.6	2334.44	2502.57	3810.48	3899.04	3381.29	3572.95	3083.23	2562.95	3804.6	3633.92	3460.83	3940.24	4401.42	3987.98	4442	4617.93
MCM3	ENSG00000112118	4172	3509.15	1.53939e-05	9.05138e-05	0.186889	0.176183	0.999931	0.999576	0.283356	0.258499	2305.22	3171	2189.45	2415.71	3447.53	3480.33	3239.93	3522.22	3021.78	2324.46	4036.16	3480.49	3437.12	3868.34	4774.19	4051.05	5564.05	4835.71
DBI	ENSG00000155368	1622	3506.68	-3.74712e-05	-0.333962	-0.0427649	0.206446	0.999931	0.00449055	0.817177	0.125039	2752.91	3399.1	2717.01	3325.54	2636.85	3871.26	2417.79	3870.36	3687.41	3253.44	4574.56	5322.67	3322.81	3953.31	3408.65	3415.49	3002	4189.01
ROCK1	ENSG00000067900	6093	3503.34	-0.000192221	-0.0229664	-0.106833	-0.130621	0.999931	0.796494	0.18588	0.0971124	3408.26	3572.65	3214.11	3142.05	3087.44	3228.28	3178.87	3051.73	3637.06	3826.3	3755.66	3842.06	3469.3	3661.36	4013.56	4133.52	3317.17	3520.79
ARPP19	ENSG00000128989	10776	3501.48	0.000111358	0.0157909	0.050478	0.0665441	0.999931	0.878496	0.619054	0.506959	3283.04	3296.21	3181.22	3463.42	3411.33	3566.75	3308.92	3332.23	3320.46	3437.95	3847.9	3254.11	3504.02	3420.61	3922.02	3451.4	4061.21	3963.79
HDAC1	ENSG00000116478	3065	3495.92	-3.50692e-05	-0.0116604	-0.0813352	-0.0780151	0.999931	0.926428	0.486518	0.508995	3550.19	3699.09	3719.75	3665.37	3281.77	3599.67	3377.9	3027.86	3897.34	3766.68	3213.49	3206.9	3174.62	3464.19	3423.75	3563.95	3633.27	3660.73
TRRAP	ENSG00000196367	8295	3495.81	0.000119422	-0.0619222	-0.0207675	0.108731	0.999931	0.506156	0.883516	0.329695	2969.97	3034.64	2756	2999.82	3542.79	3590.41	3168.69	3513.27	3574.77	3351.74	3495.87	3540.58	3337.2	3828.04	4279.69	3865.72	4013.14	4062.32
STK24	ENSG00000102572	8428	3492.74	-3.11507e-05	0.0491744	-0.423629	-0.61598	0.999931	0.70695	0.00862549	0.000485813	6270.75	4601.55	4833.35	4421.02	3615.19	3238.57	3816.68	2755.31	3360.57	4397.54	2169.62	2353.95	2227.06	2353.03	3454.89	3954.02	2587.01	2459.25
MLXIP	ENSG00000175727	22877	3491.9	1.11268e-05	0.16526	-0.148929	-0.32715	0.999931	0.194325	0.43261	0.052763	4566.62	4039.99	5722.78	4304.85	3880.97	2664.51	3935.42	2399.21	3608.9	3619.23	3006.41	2696.2	2997.64	2735.4	3807.84	3980.22	2379.05	2508.94
DENND5A	ENSG00000184014	23258	3488.94	-3.06029e-05	-0.777311	-0.0800512	0.387443	0.999931	0.000177974	0.723201	0.0547546	4231.63	3359.43	3387.12	3573.08	3984.81	6129.41	4045.11	7540.79	1931.18	2423.56	1711.23	5851.61	1916.29	3828.04	2037.45	2582	1650.73	2617.41
USP12	ENSG00000152484	219333	3485.7	-3.84174e-05	0.0241197	-0.499142	-0.653554	0.999931	0.868753	0.00154811	0.000124398	6837.4	5399.88	5130.64	4316.79	3792.38	3021.5	4509.9	3829.58	3573.91	4518.4	1991.72	2504.15	2367.63	2493.56	2401.72	2707.17	1592.5	1753.77
FKBP8	ENSG00000105701	23770	3485.7	-1.04835e-05	0.117842	-0.121606	-0.250462	0.999931	0.12423	0.242365	0.00511666	4357.9	4337.51	4577.49	3988.91	3824.77	3447.41	4053.03	3488.4	3832.48	3639.37	3216.31	3057.77	3097.56	2684.2	2839.6	3051.63	2697.92	2550.34
SEC62	ENSG00000008952	7095	3481.47	-0.000277517	-0.0387467	0.053181	-0.00664486	0.999931	0.669435	0.618128	0.963928	3386.35	3660.66	3552.83	3668.62	3257.96	3619.21	3307.79	3395.89	3328.14	3863.36	3559.88	3291.66	3477.77	3643.93	3183.11	3207.85	3502.95	3758.44
BCAT1	ENSG00000060982	586	3480.86	-2.03447e-05	0.561993	0.433659	-0.0719304	0.999931	2.59485e-05	0.00417055	0.671775	2437.75	3070.59	3365.19	2455.88	3746.65	2827.06	4184.21	2423.08	3213.79	3310.65	4788.23	2172.63	3769.07	2780.06	4061.69	3254.42	6309.93	4484.62
BCOR	ENSG00000183337	54880	3480.06	-0.00010527	-0.062159	0.12038	0.0328763	0.999931	0.640003	0.533287	0.873442	2180	2866.05	3690.5	4239.71	3898.12	3905.21	3857.39	4725.8	3509.91	4749.64	3055.36	3766.96	3832.57	3399.91	2930.19	2874.06	2411.4	2748.24
MCM2	ENSG00000073111	4171	3475.04	-2.84875e-05	0.00331707	0.338637	0.226263	0.999931	0.985849	0.0614965	0.168478	2023.46	3016.05	1989.63	2184.45	3376.08	3470.04	2999.06	3059.69	2616.43	2122.23	4472.91	3665.03	3343.13	3672.26	4374.06	3949.17	6158.35	6058.71
TRIM24	ENSG00000122779	8805	3470.01	3.55868e-05	-0.0547278	-0.527188	-0.395712	0.999931	0.613053	4.30979e-06	0.000401679	5529.82	4416.84	3527.24	3832.57	3057.91	3330.13	3722.81	4317.98	4318.05	4362.09	2895.34	2743.41	2940.06	3011.01	2877.35	3316.52	2075.89	2185.18
ETFA	ENSG00000140374	2108	3468.51	0.000142482	0.100244	-0.561993	-0.606784	0.999931	0.289418	9.85132e-07	3.34886e-07	5588.26	5205.26	3861.08	3357.02	3231.28	3024.58	3554.32	3040.79	4856.53	4201.76	2603.55	2378.62	2944.29	2588.34	3367.13	3265.1	2739.51	2625.69
AMD1	ENSG00000123505	262	3465.25	0.0001513	0.508004	0.394647	0.0667607	0.999931	6.64664e-06	0.00266395	0.673273	3095.2	3401.58	5638.71	3387.42	4492.55	3005.04	4326.7	2525.53	3257.31	2510.58	4072.87	2981.59	4018.02	3041.51	3034.94	2452.95	4001.13	3130.79
QARS	ENSG00000172053	5859	3464.23	0.000270654	0.0261115	-0.0282315	0.0159644	0.999931	0.756201	0.768964	0.889432	3309.13	3541.66	3331.08	3220.22	3409.42	3276.63	3448.01	3418.77	3730.93	3273.58	3413.98	3416.12	3454.91	3616.7	3759.71	3396.09	3844.93	3494.29
BTAF1	ENSG00000095564	9044	3464.22	2.82184e-05	0.0220591	-0.105249	-0.0904798	0.999931	0.876309	0.520819	0.56261	4533.22	3970.57	5271.97	4429.71	4305.84	3860.97	4298.43	4070.3	3214.64	3357.38	2133.85	2789.55	3113.65	3215.81	2692.38	2676.12	2296.79	2124.73
TNFAIP8	ENSG00000145779	25816	3464.09	-0.000254479	-0.696419	-0.264345	0.147867	0.999931	1.02493e-13	0.0235388	0.221244	3376.96	3680.5	3244.57	4870.51	2776.89	4555.39	2580.64	5176.4	2979.97	3772.31	2431.3	4489.02	2635.21	4055.71	3016.07	3424.23	2188.65	3099.32
CHD8	ENSG00000100888	57680	3457.67	-5.44225e-05	-0.0019256	0.00421718	-0.0115856	0.999931	0.986979	0.972682	0.930813	3256.95	3417.69	3254.32	3315.77	3397.99	3348.65	3319.09	3119.37	3520.15	3473.4	3692.59	3823.82	3428.66	3922.81	3599.28	3626.05	3541.77	3179.64
MYL6B	ENSG00000196465	140465	3457.32	-5.13607e-06	0.0190711	-0.14858	-0.154073	0.999931	0.904204	0.426527	0.340687	4612.53	3674.3	5419.4	4486.16	3204.61	3217.99	2934.6	3010.95	3734.35	3711.08	3087.36	3124.29	3336.36	2900.98	2925.48	3718.23	2330.99	2802.06
SLFN14	ENSG00000236320	342618	3455.26	5.63919e-05	0.334192	-0.622416	-1.0495	0.999931	0.0491737	0.0056574	7.82193e-05	7269.43	5837.47	7379.79	4954.11	4462.07	2934.05	4914.75	2356.44	4657.69	3776.34	1659.46	1526.74	2557.31	1741.9	2272.43	2145.36	966.778	782.49
NME2	ENSG00000243678	4831	3452.1	3.85981e-05	0.0786559	0.280217	0.185921	0.999931	0.383305	0.00629844	0.0735706	2679.86	3017.29	3010.64	2830.45	3297.97	3261.2	3206.01	3163.13	3329.85	3012.53	4198.05	3558.82	3996.85	3577.48	3470.93	3195.23	4886.57	4444.87
SSRP1	ENSG00000149136	6749	3451.94	-4.67727e-05	0.059184	0.311034	0.10937	0.999931	0.653619	0.0663661	0.512652	2319.83	3216.87	2221.13	2293.02	3594.23	3293.09	3346.24	3303.39	2664.22	2600.82	4190.52	2903.27	3107.72	3212.54	4254.21	3763.84	6162.98	5686.92
FKBP5	ENSG00000096060	2289	3447.67	-0.000133568	-0.742629	0.00361044	0.344579	0.999931	3.2102e-06	0.987786	0.0361012	2476.37	2557.38	2656.09	4432.96	3243.67	5013.2	2854.31	5886.61	2207.67	3323.54	2316.46	5036.2	2575.09	4281.21	3339.76	3969.54	2440.05	3447.92
DBNL	ENSG00000136279	28988	3442.58	-7.11203e-06	-0.0296816	-0.155387	-0.108853	0.999931	0.801911	0.202078	0.385905	4704.37	3885.04	4488.55	4757.59	3981	3877.43	4336.87	4134.95	3275.23	3425.86	2518.83	2900.05	2634.37	2756.1	2544.22	2927.43	2387.37	2431.1
EXOC3L2	ENSG00000283632	90332	3442.19	-8.72769e-05	-0.0206403	0.125226	0.00797012	0.999931	0.896153	0.51886	0.973064	2842.66	2918.12	4528.76	5356.91	3656.15	3665.51	3194.7	3981.77	3508.2	3966.49	2772.98	3210.12	4120.48	3531.73	2407.38	3200.09	2800.51	2296.96
RNF103	ENSG00000239305	7844	3440.2	-2.31924e-05	-0.00642653	0.00773497	-0.028812	0.999931	0.972149	0.976534	0.895748	4373.56	3891.24	8306.98	7392.62	4892.65	4936.04	6833.83	4818.31	1937.15	2226.97	1485.32	2464.46	1924.76	1906.39	1339.11	1526.3	773.607	894.274
SRSF7	ENSG00000115875	6432	3438.93	-2.51606e-05	0.210655	0.511823	0.182965	0.999931	0.0414317	0.000160557	0.165017	2168.52	2791.67	2910.73	2318	3390.37	3178.9	3051.08	2773.21	2960.34	2655.61	4832.47	3332.43	4530.33	3468.54	3688.93	3306.82	5800.67	4742.14
MYD88	ENSG00000172936	4615	3438.86	-2.63403e-05	-0.578465	-0.112147	0.18661	0.999931	0.00713618	0.618903	0.310499	4298.42	4135.44	4558	4003.02	4696.41	6015.22	4172.9	5073.95	1998.59	2092.42	1414.73	5500.77	1728.3	4052.45	2110.12	2629.54	1227.42	2191.8
SMARCA2	ENSG00000080503	6595	3432.36	-2.1737e-05	-0.0197025	-0.365087	-0.337251	0.999931	0.900074	0.0346507	0.0413691	4110.58	3769.75	4246.09	4600.16	2727.35	2950.51	3250.11	2641.91	4062.89	4616.69	2750.38	2519.17	2591.18	2831.26	4221.18	4393.57	2471.48	3028.11
EFTUD2	ENSG00000108883	9343	3431.57	0.000123972	-0.00757292	0.0573735	0.133922	0.999931	0.957382	0.6831	0.254478	3074.33	3285.05	2823.01	2965.08	3433.24	3592.46	3323.62	3490.39	3363.98	2888.46	3627.65	3152.19	3155.99	3399.91	3879.56	3459.16	4477.12	4376.98
CTDSP1	ENSG00000144579	58190	3429.51	3.48795e-05	-0.224959	-0.433598	-0.159465	0.999931	0.000900595	2.09299e-07	0.0806815	4253.55	3914.79	3355.45	3837.99	3079.82	3975.17	2925.55	3645.56	3806.88	4005.97	2635.55	3539.5	2981.55	3268.1	3602.11	3580.45	2550.04	2773.08
AIFM1	ENSG00000156709	9131	3429.44	5.85075e-05	0.129928	0.261356	0.127828	0.999931	0.158697	0.0285673	0.31206	2948.06	3303.65	3594.25	3548.11	3714.26	3656.25	3628.95	3108.43	3462.97	3093.91	4262.06	3022.37	3649.67	3270.28	2940.57	2614.02	4257.15	3654.93
CHTF8	ENSG00000168802	54921	3428.99	5.26415e-05	-0.0147364	-0.0307351	0.00920409	0.999931	0.898186	0.802357	0.951971	3098.33	3325.96	3035.01	2806.57	3209.37	3430.95	3241.06	3419.77	3726.67	3422.64	3634.24	3940.77	3580.23	3441.31	3758.76	3620.23	3547.32	3482.7
CDC42SE2	ENSG00000158985	56990	3427	-3.02143e-05	0.00331156	-0.162395	-0.18928	0.999931	0.985926	0.406897	0.259051	5013.26	4616.43	6080.99	4824.91	4467.78	3342.47	4652.39	3337.21	2739.32	3480.65	2049.14	3438.65	2438.76	2668.95	2599.9	2684.85	1434.45	1815.87
BCL2L2-PABPN1	ENSG00000258643	100529063	3426.35	0.000192385	0.0908662	-0.0536481	-0.0746935	0.999931	0.22729	0.629726	0.485787	4171.11	3950.74	3786.76	3556.79	3829.53	3546.17	3548.66	3236.74	3502.23	3288.89	3112.77	3028.8	3669.14	3179.86	3081.19	2885.7	3272.81	3026.46
BNIP3L	ENSG00000104765	665	3425.38	-4.81567e-05	0.0626516	-0.834549	-1.15597	0.999931	0.64211	4.56938e-05	6.01906e-08	5336.76	5327.98	4144.96	4402.56	2748.31	2521.52	3583.72	2732.43	4634.65	5591.6	2082.08	1963.41	2102.58	1797.46	4376.89	4613.83	1986.24	1709.89
HNRNPH2	ENSG00000126945	3188	3423.86	-7.15498e-06	0.0447111	0.0761648	0.0136419	0.999931	0.674223	0.562075	0.93658	3622.19	3528.02	3859.86	3354.85	3605.66	3431.98	3438.97	3106.44	3289.74	3355.77	4140.64	4062.01	3306.72	3289.89	2958.5	3017.67	3068.55	3192.06
HIGD1A	ENSG00000181061	25994	3423.71	2.59584e-05	0.179258	-0.124846	-0.291439	0.999931	0.0698937	0.393692	0.0173349	3500.1	3878.84	4179.08	3670.79	3132.21	2831.18	3091.79	2690.65	4165.3	3918.95	3460.1	2760.58	3790.23	2939.11	3947.5	3594.03	3373.55	2702.7
SEPT5	ENSG00000184702	5413	3420.62	-1.05078e-05	-0.0292905	-1.38938	-1.37157	0.999931	0.855863	3.78713e-07	8.76322e-07	7439.53	5345.34	3958.55	4187.59	2620.66	2416.58	3030.72	2812.01	5429.14	5704.4	1435.43	1894.75	2348.15	2069.8	3934.29	5015.54	749.576	1179.12
DOCK11	ENSG00000147251	139818	3413.77	4.30229e-06	-0.192821	-0.1891	0.0265424	0.999931	0.0288187	0.115485	0.873015	3156.77	3110.26	3289.65	3684.91	3008.37	3619.21	3263.68	3657.5	3941.72	4020.47	3615.41	3957.94	2824.89	3781.19	3461.5	3411.61	2415.1	3227.67
PNP	ENSG00000198805	4860	3411.37	-2.30778e-05	0.357986	-0.403795	-0.847126	0.999931	6.66228e-05	0.000175119	7.09683e-15	4956.91	4369.74	3997.54	2980.28	3248.43	2415.55	3264.81	2404.18	4416.19	4491.81	2918.87	2338.93	3190.71	2377	3911.64	4523.59	3111.99	2486.58
NET1	ENSG00000173848	10276	3410.15	-2.05819e-05	0.131006	0.203709	-0.00720435	0.999931	0.298308	0.263221	0.975111	3249.64	4074.7	5380.41	5131.08	3974.33	2913.48	3454.8	2884.62	3032.02	3088.27	3201.25	2471.97	3697.09	2678.75	2765.05	2372.41	3620.33	3392.45
YY1	ENSG00000100811	7528	3408.82	7.88565e-05	0.0491994	-0.0117145	-0.0314061	0.999931	0.601786	0.933475	0.817546	3770.38	3633.39	3558.92	3775.02	3440.86	3431.98	3847.21	3602.79	3363.13	3437.95	3062.89	2806.71	3300.79	3147.18	3243.5	3000.2	3693.35	3242.57
CD24	ENSG00000272398	100133941	3407.9	-3.10082e-05	0.889157	1.27964	0.147592	0.999931	6.3749e-06	7.64241e-08	0.393906	3174.51	2551.18	8655.44	4849.88	8135.37	3332.19	5041.41	2447.95	1460.12	1517.95	4992.49	2150.1	3499.79	1726.65	1166.42	1741.71	2843.95	2055.17
ERP29	ENSG00000089248	10961	3407.67	-0.000104674	-0.27658	-0.0659436	0.145677	0.999931	0.000297617	0.585854	0.157061	3424.96	3363.15	2988.71	3224.57	3148.41	4052.33	3271.6	4134.95	2921.94	3123.72	2863.34	3880.69	2711.42	3311.68	3486.98	3770.63	3425.31	4233.73
VDAC1	ENSG00000213585	7416	3406.94	-0.000125553	0.0652152	0.382779	0.186717	0.999931	0.513679	0.000397781	0.0901396	2360.53	3006.13	2936.32	2954.22	3422.76	3372.31	3131.37	3172.09	2966.31	3002.87	4128.4	3196.18	3917.25	3765.94	3445.45	3227.25	4907.83	4411.75
ANKFY1	ENSG00000185722	51479	3402.94	-2.13428e-05	-0.189259	-0.138898	0.0313685	0.999931	0.174558	0.498528	0.88328	3932.13	3650.74	4668.87	3947.65	4413.49	4160.35	3697.94	3906.17	2702.62	2874.76	2002.08	4691.8	2150.85	3750.69	3054.76	3496.03	1727.44	2424.48
SEC16A	ENSG00000148396	9919	3394.04	6.94632e-05	0.00758156	0.16141	0.173743	0.999931	0.954062	0.117264	0.0798972	3063.89	2697.46	2804.73	3072.57	3317.02	3346.59	3259.16	3386.94	3222.32	3095.52	4166.99	3550.23	3487.93	3532.82	3324.66	3623.14	4106.49	4034.17
PRICKLE1	ENSG00000139174	144165	3393.13	-1.84413e-05	0.122234	-0.173202	-0.512349	0.999931	0.41362	0.441432	0.0494024	3014.84	3596.2	5868.99	4777.13	2828.33	1845.61	2822.64	1843.17	5555.44	6044.41	2654.38	2130.78	2876.55	2895.54	3758.76	3832.73	2770.94	1959.95
UBE2L6	ENSG00000156587	9246	3389.07	-6.33286e-05	-0.400724	-0.0730915	0.0509506	0.999931	0.0485379	0.762321	0.810064	4434.08	3599.92	6190.64	5004.05	5397.54	5710.7	4497.46	5164.46	1838.16	2549.25	1178.47	4220.8	1375.19	3409.72	1459.91	2477.2	684.878	1810.91
PPP1CA	ENSG00000172531	5499	3386.86	-0.000112547	-0.0257575	0.121615	0.11472	0.999931	0.75767	0.107178	0.138948	2933.45	3081.75	3404.18	3428.68	3219.85	3527.65	3305.52	3563	3231.71	3317.09	3650.24	3441.87	3214.42	3329.11	3406.76	3383.47	3796.87	3727.8
CHD3	ENSG00000170004	1107	3384.4	-6.0621e-05	-0.025956	0.0143301	0.0162593	0.999931	0.806346	0.917715	0.911425	3315.39	3524.3	3167.81	3747.88	3084.58	3244.74	3224.1	3333.23	3369.96	3410.55	3428.1	3245.53	3182.24	3272.46	3350.14	3317.49	3992.81	3707.93
PAIP2	ENSG00000120727	51247	3384.13	-3.0108e-05	-0.172251	-0.320288	-0.120953	0.999931	0.0590871	0.00650317	0.345509	4116.84	3888.76	3876.92	4283.14	2879.77	3626.41	3408.43	3819.63	3724.11	3827.91	2433.18	3092.1	2857.92	2938.02	3155.74	3421.32	2376.28	3187.92
SH3BGRL2	ENSG00000198478	83699	3381.11	6.83011e-06	0.26158	-1.11581	-1.72302	0.999931	0.141382	0.000568711	5.7913e-07	7385.27	6282.5	5778.83	4923.71	2808.32	2144.99	3148.33	1686.01	5783.29	5906.63	1510.74	688.803	1966.25	1227.72	3770.09	3717.26	1327.24	804.019
AKIRIN2	ENSG00000135334	55122	3378.1	5.23864e-05	0.0444504	-0.445547	-0.446064	0.999931	0.721723	0.00146364	0.00134682	5730.18	4865.59	5157.45	4622.96	3557.08	3294.12	4296.16	3694.3	3980.12	3931.04	2291.99	2555.65	2653	2510.99	2292.25	2330.69	1542.59	1499.57
FBXO11	ENSG00000138081	80204	3376.93	9.52747e-05	-0.0913605	-0.0160129	0.149422	0.999931	0.334767	0.924679	0.210295	3328.95	2988.78	4014.6	3623.02	3355.13	3723.12	3418.61	3383.96	3408.36	3257.47	3365.03	4110.29	3483.7	3825.86	3024.56	2972.06	2335.61	3165.57
PHKB	ENSG00000102893	5257	3376.43	-1.50613e-05	0.0636403	-0.313931	-0.422246	0.999931	0.583562	0.0204876	0.0015139	4442.43	4016.44	4414.23	4080.11	3392.28	3342.47	3895.84	2994.04	3987.8	4238.01	2604.49	2481.62	2810.5	2739.76	3275.59	3474.68	2320.82	2264.67
GCLM	ENSG00000023909	2730	3376.11	7.69948e-05	0.0894989	0.428648	0.363096	0.999931	0.43011	0.00366097	0.0104922	3559.58	2858.61	4804.11	3214.79	4776.43	3869.2	5475.66	3776.86	2685.56	2454.99	3656.83	4544.81	3522.65	3527.37	1594.86	1710.66	2296.79	2440.21
RFLNB	ENSG00000183688	359845	3373.28	2.49093e-05	-0.14234	-0.137797	0.0806403	0.999931	0.30704	0.517335	0.673389	2883.35	3944.54	1594.87	1885.88	2926.45	3908.3	2895.02	3418.77	4069.72	2939.22	4253.59	4506.19	3491.32	4063.34	3823.88	2847.86	2695.15	4571.56
SZRD1	ENSG00000055070	26099	3373.05	8.01584e-06	-0.0203952	0.145218	0.163617	0.999931	0.803138	0.031086	0.0128461	3300.78	3268.94	3826.96	3988.91	3723.79	3757.07	3826.85	3809.69	3065.3	2827.22	3139.13	3346.38	3365.15	3240.87	2816.01	3068.12	3126.78	3216.9
TFEC	ENSG00000105967	22797	3367.21	-3.92909e-05	-0.808597	-0.00921473	0.464919	0.999931	0.000470638	0.972737	0.044087	4036.49	3267.7	3433.42	3538.34	4638.3	6808.4	3789.54	6222.82	1513.88	1962.7	1596.39	5996.45	1879.03	4020.85	1703.38	2386.97	1180.28	2634.8
FBL	ENSG00000105202	2091	3366.87	-3.23808e-05	0.118078	0.33425	0.0958517	0.999931	0.307739	0.0342904	0.562504	2436.71	3492.07	2695.08	2443.94	3633.29	3151.12	3198.09	2873.68	2908.28	2513.8	4012.63	3084.59	3802.09	3143.91	3611.55	3069.09	5514.14	5019.53
MAP4K2	ENSG00000168067	5871	3366.04	6.10284e-05	-0.0259016	-0.28504	-0.182963	0.999931	0.834442	0.0133595	0.11222	4882.81	4530.89	4222.94	4307.02	3882.88	4167.55	4651.26	3813.67	3594.39	3310.65	2128.21	2756.29	2871.47	2753.92	2346.99	2466.53	1857.77	2043.58
CAPNS1	ENSG00000126247	826	3365.31	-0.00024652	-0.0283013	-0.00300686	-0.0569537	0.999931	0.763093	0.981243	0.597195	3406.18	3503.23	3718.53	3957.42	3264.63	3451.52	3559.97	3557.03	3317.05	3587	3050.65	3166.13	3111.96	3240.87	3048.16	3358.25	3209.96	3067.03
DCAF12	ENSG00000198876	25853	3361.56	4.61168e-05	0.0280668	-0.201027	-0.185318	0.999931	0.816271	0.090047	0.104037	3812.12	3747.44	3746.55	3634.97	3281.77	3310.58	2997.93	2556.37	3986.94	3761.04	3523.17	3214.41	3109.42	3337.82	3429.41	3414.52	2813.45	2830.21
HDAC2	ENSG00000196591	3066	3359.67	8.38257e-05	0.140159	0.235367	0.115239	0.999931	0.13759	0.0594194	0.384911	2725.78	2854.89	2788.9	2524.28	3344.65	3306.47	3127.98	3013.93	3160.03	2927.94	4300.65	2993.4	3690.31	3295.34	3831.43	3300.03	5161.08	4126.91
FUBP1	ENSG00000162613	8880	3358.94	0.000258811	0.174681	0.0189319	-0.0583412	0.999931	0.0106157	0.881725	0.612392	3325.82	3438.77	3764.83	3435.19	3804.76	3150.09	3373.38	3164.13	3548.31	3185.76	3208.78	2765.94	3512.49	3022.99	3709.69	3116.64	3868.03	3065.37
RALB	ENSG00000144118	5899	3355.02	1.66943e-05	0.130803	-0.201112	-0.340629	0.999931	0.307574	0.28003	0.0523992	3750.55	3518.1	5204.96	3814.11	3634.24	3074.99	3934.29	2659.82	4515.18	4130.05	2630.84	2469.82	3695.39	2933.67	3290.69	3428.11	1733.91	1971.54
CSK	ENSG00000103653	1445	3354.39	-7.09879e-05	-0.130057	-0.0688284	0.0447606	0.999931	0.0733911	0.537572	0.720685	2769.61	3099.1	2997.24	3273.42	2791.17	3322.93	3025.07	3487.41	3734.35	3520.93	3583.41	3950.43	3276.23	3822.59	3623.81	3716.29	3149.88	3235.12
KIAA0368	ENSG00000136813	23392	3349.44	-0.000284405	-0.013587	0.0242846	-0.0835039	0.999931	0.908512	0.851693	0.449104	3384.26	3705.29	3745.33	3383.08	3830.48	3522.51	3906.01	3658.49	2868.18	3330.79	2700.5	3040.6	2559	3090.53	3353.92	3564.92	3270.96	3375.06
PSMA4	ENSG00000041357	5685	3348.49	4.62519e-05	0.0587888	0.337675	0.267283	0.999931	0.590609	0.00449129	0.0190964	2865.61	3060.68	3327.42	2731.65	3881.92	3761.18	3448.01	3580.91	2611.31	2434.04	3842.26	3449.38	3338.9	3162.43	3227.46	2932.28	4415.2	4202.26
SMCR8	ENSG00000176994	140775	3347.31	-1.63335e-05	-0.0608316	-0.200161	-0.112257	0.999931	0.609502	0.173508	0.448644	4976.73	4049.91	4227.81	4056.22	3368.46	3309.55	3423.13	3152.19	3160.03	3558	2542.36	3560.96	2558.15	3182.04	2624.43	3068.12	2678.51	2754.86
MEF2A	ENSG00000068305	4205	3347.26	-0.000110617	-0.16527	-0.070535	2.27816e-05	0.999931	0.132358	0.695399	0.999892	3539.75	3463.56	3745.33	4253.82	3620.91	3971.05	3960.3	3922.09	2850.26	3698.19	2433.18	4399.97	2994.25	3429.33	2700.87	2998.26	1965.9	2303.58
APOBR	ENSG00000184730	55911	3345.5	-0.000166318	-0.0416639	-0.220235	-0.265491	0.999931	0.712251	0.0639606	0.0157086	3032.58	3497.03	2230.87	2579.65	2487.29	2839.41	2512.79	2538.47	3946.84	4009.19	4043.69	3994.41	3683.54	3748.51	4177.77	4732.21	3110.14	3054.61
KPNA4	ENSG00000186432	3840	3345.06	0.000107405	0.0419936	0.186967	0.173689	0.999931	0.665935	0.0527225	0.068406	3770.38	3113.98	4280.21	3922.68	3969.56	3731.35	4447.7	4226.46	2792.23	3036.71	3006.41	3333.51	3482.85	3109.05	2326.22	2283.14	2718.25	2660.47
MORF4L1	ENSG00000185787	10933	3344.66	-0.000145668	-0.0288563	-0.014248	-0.0159757	0.999931	0.708445	0.88186	0.880497	3533.49	3422.65	3528.46	3693.59	3314.16	3201.53	3446.88	3493.37	3179.66	3367.04	3113.71	3314.19	3153.45	3188.58	3223.69	3387.36	3257.1	3384.99
CUX1	ENSG00000257923	1523	3344.23	-5.08451e-05	-0.0377311	-0.084509	-0.0871218	0.999931	0.787503	0.672692	0.618887	3601.32	3144.97	4533.63	4897.65	3171.27	3204.62	3734.12	3381.97	3448.47	3860.94	2436.94	3335.65	3153.45	3472.9	2800.91	3481.48	2329.14	2206.7
KDM5A	ENSG00000073614	5927	3343.66	-0.00012539	-0.214266	-0.239658	-0.0491188	0.999931	0.000108143	0.000759484	0.613738	3853.86	3461.08	3182.44	3674.05	2824.52	3608.93	3138.16	3602.79	3443.35	3771.51	3020.53	3415.05	2963.77	3567.68	3196.32	3507.67	2742.28	3211.93
UQCRB	ENSG00000156467	7381	3341.22	2.31175e-05	-0.00437365	0.0893362	0.0968245	0.999931	0.970916	0.340653	0.303241	2854.13	3144.97	3428.55	3239.77	3252.24	3254	2994.54	2991.05	3480.04	3277.61	3431.86	3420.41	3653.05	3600.36	3397.33	3217.55	3571.35	3933.15
CCDC47	ENSG00000108588	57003	3340.17	8.08826e-05	0.144622	0.356534	0.2086	0.999931	0.0251271	5.40557e-06	0.00947647	3010.67	3054.48	3807.47	3276.68	3599.95	3362.02	3505.69	3232.76	2838.31	2853.81	3814.96	3341.02	3725.03	3285.53	2916.98	2656.71	4242.36	3598.63
RPS7	ENSG00000171863	6201	3338.85	0.000133564	0.102438	0.177384	0.11572	0.999931	0.215571	0.0895708	0.29671	2835.35	3337.12	3400.53	3072.57	3587.56	3143.92	3367.72	3261.61	3554.29	2805.47	3541.99	3259.48	3802.09	3512.12	3189.71	2879.88	4051.04	3496.78
COL6A3	ENSG00000163359	1293	3336.6	-5.72817e-05	-0.272078	-0.363851	-0.246104	0.999931	0.169443	0.154907	0.295105	3929	2593.33	4331.38	7269.93	1820.46	2660.4	1751.71	3151.2	3723.25	7163.53	1186	3352.82	2484.48	3697.31	2763.16	5669.53	809.653	1701.61
NUDT21	ENSG00000167005	11051	3334.37	0.000119778	-0.0150089	0.118184	0.185934	0.999931	0.9023	0.284957	0.0617607	2571.33	2980.1	2918.04	2880.4	3025.52	3388.77	3178.87	3299.41	3211.23	2821.58	3476.1	3066.35	3400.71	3540.44	4058.86	3437.81	4327.39	4435.77
MAP3K5	ENSG00000197442	4217	3333.24	-3.37667e-05	-0.0420035	-0.290125	-0.253138	0.999931	0.77439	0.139463	0.157693	3599.24	3288.77	4635.97	4804.28	2759.74	2881.58	2928.95	3156.17	4178.1	4892.25	2363.52	3247.67	3032.36	3424.97	3366.18	3861.84	1896.58	1680.08
LPIN2	ENSG00000101577	9663	3331.89	-5.31611e-05	-0.321897	-0.151686	0.0417152	0.999931	0.0353598	0.438744	0.838571	3877.87	3680.5	4858.94	6679.3	3681.87	4694.28	4022.49	4772.55	2362.98	3174.48	1902.3	3891.42	2125.44	2930.4	2177.12	2314.19	1289.34	1538.48
SSH2	ENSG00000141298	85464	3331.86	-1.55385e-06	0.0724639	-0.165757	-0.252859	0.999931	0.607822	0.426245	0.168268	4353.73	4038.75	6631.7	5794.45	3721.88	2897.02	4501.98	2928.39	3780.43	4260.57	2298.58	2305.67	2811.34	2550.21	2215.81	2086.17	1341.1	1455.68
KDM3A	ENSG00000115548	55818	3330.09	-4.5981e-05	-0.0271114	-1.22883	-1.38169	0.999931	0.867442	5.27609e-06	5.67141e-07	5502.69	4814.77	3074	4632.74	2072.9	1995.81	3025.07	2335.55	5110.83	6969.36	1573.8	1697.33	1774.03	1708.13	4848.74	5598.69	1600.82	1606.38
CNP	ENSG00000173786	1267	3329.57	-2.23083e-05	-0.131092	0.0130404	0.10408	0.999931	0.350335	0.960401	0.57762	3990.57	3859	5542.46	3676.22	5201.3	4688.1	4656.91	3670.43	2054.06	2127.06	1639.69	4247.62	1810.44	3355.25	2346.04	2809.05	1569.4	2688.62
CCAR1	ENSG00000060339	55749	3329.16	-4.17538e-05	0.0464676	0.184942	0.103493	0.999931	0.609812	0.0424565	0.305208	2512.89	2970.18	2843.72	2795.71	3018.85	3061.62	3002.45	2936.34	3249.63	3176.09	4151.93	3431.14	3781.77	3777.92	3787.07	3412.58	4075.99	3938.95
CASS4	ENSG00000087589	57091	3324.11	1.93648e-05	0.0477651	-0.171134	-0.16544	0.999931	0.742379	0.401589	0.343758	3986.4	3676.78	6463.56	5435.08	4227.72	3624.36	4857.07	3464.53	3707.89	3435.53	2139.5	2566.38	2753.76	2607.94	2249.78	2230.74	1152.55	1254.47
LDLR	ENSG00000130164	3949	3323.69	6.36305e-06	0.216253	-0.241228	-0.657644	0.999931	0.1788	0.262744	0.0173244	5136.4	4959.81	6026.16	2668.68	4568.76	1989.64	4653.52	3364.06	2943.27	2695.09	1795	2432.27	3039.13	2310.55	4279.69	4357.67	1297.66	1309.12
KCNE3	ENSG00000175538	10008	3322.85	-6.50081e-05	-0.116927	-0.605384	-0.507041	0.999931	0.3178	0.00034524	0.00256689	3563.76	3520.58	3303.06	3752.22	2613.03	2864.1	2417.79	2679.71	5008.43	5913.88	2556.48	3073.86	2872.31	3356.34	3857.85	4182.04	1860.54	2415.37
ENSA	ENSG00000143420	2029	3319.74	-0.000124074	0.0289606	0.0502367	-0.0344581	0.999931	0.770267	0.659417	0.78588	3427.05	3528.02	3853.77	3753.31	3295.11	3317.78	3222.97	3233.76	3056.77	3235.71	3026.18	2977.3	3451.52	3150.45	3199.15	3312.64	3405.9	3307.99
PCNP	ENSG00000081154	57092	3318.4	3.56407e-06	0.107627	-0.0609595	-0.17379	0.999931	0.264266	0.693046	0.15499	3489.66	3606.12	4147.4	3482.97	3494.21	3059.56	3546.4	3180.04	3578.18	3715.92	2726.85	2422.61	3034.9	2703.81	3491.7	3202.03	3478	3370.92
YARS	ENSG00000134684	8565	3318.13	1.40319e-05	0.119805	0.404815	0.210201	0.999931	0.271502	0.00551966	0.127937	2890.66	2903.24	2998.46	2627.42	3794.28	3493.7	3865.3	3604.78	2704.33	2691.86	4163.23	2951.55	3423.57	3065.48	2740.51	2606.26	4865.31	4336.4
MARS	ENSG00000166986	4141	3317.51	0.000129852	0.102436	0.281447	0.219808	0.999931	0.2613	0.0122128	0.0448176	3209.99	2967.7	3284.78	3019.37	3737.13	3759.13	3781.62	3530.18	2921.09	2691.86	3803.66	2938.68	3538.74	3065.48	2805.63	2656.71	4156.4	3847.04
AIF1	ENSG00000204472	199	3315.78	-1.42505e-05	0.024892	0.0833606	0.0293501	0.999931	0.85646	0.613139	0.873849	3193.29	3453.64	4961.29	4524.16	4128.65	3888.75	3886.79	3806.7	3133.57	2882.01	2689.2	3143.6	3343.13	3032.8	2530.06	2660.59	2265.36	2160.33
DNM1L	ENSG00000087470	10059	3315.66	2.6386e-05	-0.0302352	-0.189126	-0.127255	0.999931	0.773668	0.057604	0.226394	3517.84	3313.56	3177.56	3180.05	3074.1	3190.22	3276.12	3562.01	3734.35	4006.78	2927.34	2867.87	2978.16	3190.76	3617.21	3426.17	3325.49	3316.27
KEL	ENSG00000197993	3792	3312.67	1.30494e-05	0.0220794	-1.18758	-1.23782	0.999931	0.898248	8.58575e-05	9.15083e-05	8541.53	6888.69	6954.57	6734.67	3451.34	3247.83	3631.21	2821.95	3634.5	3535.44	907.382	1243.49	1241.4	1125.32	2195.99	2250.15	680.256	542.361
ANKRD17	ENSG00000132466	26057	3310.64	7.18459e-05	0.0959378	0.0520096	-0.0281796	0.999931	0.191856	0.637292	0.827047	3571.06	3306.12	3170.25	2994.4	3358.94	3071.91	3627.82	3141.25	3223.18	3402.5	3465.75	3111.42	3366.84	3252.85	3218.97	3083.65	3746.03	3478.56
PLXNA4	ENSG00000221866	91584	3307.28	-2.38646e-05	-0.0102132	-0.211565	-0.232225	0.999931	0.956583	0.335691	0.244302	3740.12	3291.25	4621.35	6493.65	2612.08	3355.85	2184.84	2623.01	4456.3	5053.39	3222.9	1772.43	2950.22	2499.01	2912.26	3695.91	2130.42	1916.07
ZFAND6	ENSG00000086666	54469	3306.95	1.61264e-05	0.0358048	-0.0476705	-0.0568637	0.999931	0.807727	0.834159	0.77141	3061.8	3404.06	5198.87	5057.25	3272.25	3074.99	3697.94	3549.08	3330.7	3209.13	3260.55	3128.58	3301.64	2948.92	3316.17	2925.49	1998.25	1789.38
PDLIM5	ENSG00000163110	10611	3304.89	1.81311e-05	0.117535	-0.715973	-0.998606	0.999931	0.36765	0.000765479	2.06265e-05	5558	4413.12	4766.34	3722.91	3480.87	2487.57	4435.26	2710.55	4606.49	4632.81	1862.77	1995.6	2327.83	1975.02	3717.24	3891.92	1318	1585.68
NRIP1	ENSG00000180530	8204	3302.55	1.05881e-05	0.230135	0.430245	0.165552	0.999931	0.00217662	4.16657e-06	0.0982167	3159.9	2682.58	4634.76	3804.34	3934.32	3372.31	4012.32	3234.75	2669.34	2839.31	3884.61	3097.47	3813.95	3370.5	2407.38	2612.08	3274.66	2641.42
MRVI1	ENSG00000072952	10335	3301.54	-2.35679e-05	-0.00261402	-1.72768	-2.03592	0.999931	0.989579	0.000169997	1.47398e-05	6519.12	4653.62	3625.93	4041.02	1532.76	1524.64	1414.71	1155.84	6344.81	8095.73	817.021	700.605	1322.69	1209.2	5765.07	8916.19	790.244	998.606
PRDX4	ENSG00000123131	10549	3299.82	-3.37198e-05	-0.0313096	0.246439	0.257558	0.999931	0.739996	0.00305405	0.00116165	2889.62	3140.01	3768.48	3872.74	3365.6	3586.29	3313.44	3243.7	2932.18	2823.19	3413.04	3507.32	3468.45	3468.54	2761.27	2714.93	3445.65	3682.26
EGFL7	ENSG00000172889	51162	3297.59	-9.07887e-05	0.107832	-0.0193653	-0.247233	0.999931	0.337056	0.92717	0.0790128	3206.86	3784.63	3154.41	3887.94	3419.9	3019.44	3090.66	2509.62	4235.27	4652.15	3179.6	2802.42	4304.24	3351.98	2645.2	2769.27	3106.44	2236.51
PHF3	ENSG00000118482	23469	3296.93	-0.00023361	-0.0931027	-0.16459	-0.126037	0.999931	0.158548	0.0365449	0.126513	3267.38	3188.36	2653.65	3050.85	2555.88	3016.35	2951.56	3090.52	3571.35	4062.37	3279.38	3250.89	3268.61	3417.34	3687.04	3904.53	3404.98	3723.66
PFKL	ENSG00000141959	5211	3296.8	-8.11545e-05	-0.191277	-0.132191	0.0306939	0.999931	0.0131952	0.228595	0.833661	3124.42	3198.28	2731.63	3625.19	3186.51	3851.71	2849.78	3744.04	3496.26	3437.95	3128.77	3510.54	2877.39	3174.42	3343.54	3680.39	3148.96	3232.64
U2SURP	ENSG00000163714	23350	3296.13	0.0001661	0.105577	0.0752571	0.0226492	0.999931	0.15589	0.48466	0.86936	2911.53	3185.88	2935.1	2805.48	3239.86	2916.56	3175.47	3136.28	3401.53	3090.69	3739.66	3082.45	3418.49	3229.97	3855.97	3271.89	4256.22	3677.29
LACC1	ENSG00000179630	144811	3294.69	-6.21681e-05	-0.192918	-0.0196671	0.0850939	0.999931	0.129627	0.932371	0.630182	4910.99	4063.55	3125.17	3408.05	4156.28	4861.97	3878.87	4514.93	2527.68	3462.12	2219.51	3771.25	2885.02	3209.28	1496.71	1891.14	2061.1	2860.85
APOBEC3C	ENSG00000244509	27350	3292.56	1.17999e-05	0.0774413	-0.128969	-0.195224	0.999931	0.501468	0.423971	0.157061	3764.12	3871.4	4921.08	4390.62	3715.22	3360.99	3665.14	3120.36	3532.95	3268.75	2852.04	2688.69	3002.72	2739.76	3034.94	3086.56	2174.79	2075.88
ZCCHC2	ENSG00000141664	54877	3287.62	-1.83271e-05	-0.434774	-0.288677	0.0174234	0.999931	0.0344827	0.185573	0.941439	6530.59	4265.61	5801.97	4428.62	4880.27	5440.14	4841.24	5082.9	1897.89	2420.34	934.679	3814.17	1224.46	3032.8	1181.51	1632.06	534.223	1233.77
ZRANB2	ENSG00000132485	9406	3286.62	0.000215519	0.00266741	0.131086	0.198095	0.999931	0.982885	0.14334	0.0157277	2777.96	2758.2	3089.84	3224.57	3024.57	3090.43	3096.31	3323.28	3524.42	3347.71	3730.24	3326	3880.84	3714.74	3143.47	2765.39	3664.7	3676.46
GFOD1	ENSG00000145990	54438	3285.68	-2.5831e-05	0.103471	0.00879982	-0.148978	0.999931	0.416368	0.971094	0.368598	3244.43	3004.89	4671.31	4693.54	3126.5	2536.95	3217.32	2519.57	4087.64	4322.61	3565.52	2883.96	3736.04	3359.61	2580.08	2983.71	2606.42	2002.18
PBRM1	ENSG00000163939	55193	3283.33	8.9189e-07	-0.0825173	-0.0443231	0.0506058	0.999931	0.32371	0.724052	0.691529	2984.58	2997.45	3257.98	3531.82	3041.71	3167.58	2958.35	3350.14	3117.36	3139.03	3154.19	3600.66	3150.06	3387.93	3886.16	3843.4	3260.79	3270.73
MYL4	ENSG00000198336	4635	3280.16	-1.17044e-05	0.428127	-0.348612	-1.09643	0.999931	0.0176579	0.0784423	1.84925e-05	4532.18	4782.54	5786.14	4166.96	3384.66	2198.48	3593.9	2225.14	4531.39	4262.99	2236.45	1415.16	2659.77	1815.97	3665.34	4087.92	2305.11	1392.75
MDH2	ENSG00000146701	4191	3279.75	8.3534e-05	0.10972	0.198887	0.109461	0.999931	0.23702	0.101496	0.395458	2682.99	3096.63	2837.63	2594.85	3522.79	3211.82	3216.19	3207.9	3317.9	2838.5	3853.55	3139.31	3696.24	3290.98	3441.68	2961.39	4394.86	3730.28
TMEM63A	ENSG00000196187	9725	3278.04	-3.09542e-05	-0.0148043	-0.571488	-0.722314	0.999931	0.932223	0.0116967	0.00541449	4900.55	4207.34	5142.83	5387.31	3580.9	3183.01	3366.59	2985.08	4352.19	4711.77	1586.98	2098.6	2219.44	2436.91	2777.31	3590.15	1234.81	1242.88
RSL1D1	ENSG00000171490	26156	3276.53	7.01081e-06	0.239239	0.318281	0.0464622	0.999931	0.045504	0.0388709	0.801491	2701.78	3291.25	2784.02	2346.22	3762.85	3147.01	3900.36	3153.19	3114.8	2890.87	3855.43	2669.38	3930.8	3078.55	3075.52	2557.74	4941.1	3776.65
RAB14	ENSG00000119396	51552	3274.82	2.71806e-05	0.103	0.0442202	-0.0596593	0.999931	0.128085	0.672028	0.566818	3006.49	3037.12	3646.64	3207.19	3130.31	3030.76	3157.38	3115.39	3459.56	3479.04	3509.05	3082.45	3578.54	3060.03	3506.8	3380.56	3386.49	3173.02
IREB2	ENSG00000136381	3658	3273.08	7.75186e-05	-0.0233381	-0.0608042	-0.00189594	0.999931	0.81884	0.569679	0.990076	2830.13	3045.8	2753.56	2980.28	2766.41	2869.24	2984.36	3256.64	3557.7	3537.05	3631.41	3353.89	3202.56	3258.3	4009.79	3500.88	3711.83	3665.7
NAPA	ENSG00000105402	8775	3270.37	-3.17089e-05	-0.0937459	-0.0675579	0.00986617	0.999931	0.456096	0.743171	0.965679	4452.87	3785.87	5176.94	4031.25	4383.95	4148	4109.57	3881.31	2374.08	2660.44	1909.83	3865.67	2122.9	2814.92	2319.62	2794.5	1820.8	2214.16
MFN2	ENSG00000116688	9927	3268.7	0.000189358	0.0816967	-0.721946	-0.734774	0.999931	0.347678	2.57214e-14	3.32498e-14	5333.63	4721.8	3047.19	2873.88	2951.21	2828.09	2740.09	2562.34	4524.57	4289.58	2586.6	2293.86	2473.48	2518.62	3952.22	3726.96	2962.26	2450.15
KBTBD2	ENSG00000170852	25948	3268.28	-1.67176e-05	-0.0652077	-0.153662	-0.0676544	0.999931	0.597337	0.355107	0.696733	4633.4	4037.51	5040.48	4354.79	3909.55	4046.15	4511.03	4128.98	2544.75	3029.45	1815.71	3068.5	2527.67	2919.5	2368.69	2402.49	1648.88	1841.54
LMAN1	ENSG00000074695	3998	3267.48	1.55834e-05	-0.00951798	-0.0334025	-0.00906457	0.999931	0.946047	0.829703	0.961716	3273.65	3485.87	3423.68	3195.25	3488.49	3378.48	3595.03	3303.39	3311.93	3446.81	2694.85	2771.31	2967.15	3097.07	3334.1	2887.65	3284.83	3875.19
HIST1H2AC	ENSG00000180573	8334	3264.72	-9.86223e-06	-0.000189537	-0.598831	-0.696808	0.999931	0.999232	0.0121935	0.00962276	5497.47	4553.2	5833.65	4432.96	3438	2928.91	4547.22	3381.97	4216.5	4170.33	1395.9	2688.69	2145.77	2306.19	2437.58	2986.62	808.729	995.294
BCAP31	ENSG00000185825	10134	3262.86	4.64024e-05	0.0273794	0.123781	0.100919	0.999931	0.75022	0.114871	0.228001	3302.87	3433.81	3596.69	3422.17	3308.45	3347.62	3618.77	3394.9	3076.4	2841.72	3455.39	3210.12	3191.55	3282.26	2815.06	2842.04	3281.13	3310.47
PROS1	ENSG00000184500	5627	3253.24	-7.1472e-05	0.0354418	0.0308173	-0.142772	0.999931	0.815159	0.900918	0.4157	3525.14	2791.67	5555.86	5314.56	3519.93	3252.97	3739.78	3044.77	2973.14	3976.16	2627.08	2473.04	3222.89	2783.33	2380.02	3405.79	1846.67	2125.56
DAG1	ENSG00000173402	1605	3251.93	-4.93927e-05	0.026049	-0.454085	-0.746584	0.999931	0.868037	0.0198638	0.00119607	5664.44	4559.4	5013.68	4789.08	3078.87	2382.63	3385.82	3456.57	3634.5	4234.79	2022.78	2233.78	2623.36	2310.55	2625.38	3623.14	1442.77	1453.2
GATA1	ENSG00000102145	2623	3248.83	-8.15019e-06	0.131772	-0.113594	-0.299361	0.999931	0.338155	0.601156	0.112312	3628.46	3363.15	5455.95	4784.73	3075.05	2328.11	2935.73	2627.99	4012.55	4136.49	2687.32	2318.54	3482.85	2685.29	3197.26	3490.21	2575.92	1693.32
PEAR1	ENSG00000187800	375033	3247.89	-7.071e-06	0.0690027	-0.794986	-1.05625	0.999931	0.613546	0.000306838	8.64122e-06	6507.64	4942.45	4565.31	4463.36	2909.3	2442.3	3183.39	2365.39	4862.5	5096.9	1818.53	1832.52	2615.74	2142.78	2638.59	3323.32	1419.67	1332.3
TSPAN14	ENSG00000108219	81619	3247.63	0.000178319	-0.0625061	-0.400884	-0.194204	0.999931	0.511842	5.16879e-05	0.0560331	3951.96	3432.57	3517.49	3290.79	2701.63	3044.13	2957.22	3200.93	4067.16	3613.59	2967.82	3310.98	2810.5	3085.09	3627.59	3679.42	2537.1	2661.29
CHCHD2	ENSG00000106153	51142	3245.68	4.35955e-05	0.0546178	0.239505	0.17894	0.999931	0.629934	0.0603808	0.149992	2958.49	3262.74	2997.24	2803.31	3784.76	3359.96	3200.35	3518.24	2895.48	2562.14	3488.34	3129.66	3498.09	3238.69	2930.19	2686.79	4227.57	3880.16
STX16	ENSG00000124222	8675	3243.11	-8.72229e-05	-0.100386	-0.145632	-0.06637	0.999931	0.230983	0.182814	0.601812	3890.39	3666.86	4109.63	4013.88	3456.1	3746.78	3425.4	3544.1	3078.96	3313.87	2510.36	3221.93	2653.84	3089.44	2735.79	3000.2	2345.78	2572.69
PLEKHF2	ENSG00000175895	79666	3241.87	-6.92831e-05	-0.380261	-0.429773	-0.153313	0.999931	0.0272718	0.0334448	0.379388	4015.62	3141.25	4249.75	5254.85	2542.54	3877.43	2521.83	4107.1	3359.72	4900.3	1650.04	3155.41	2426.9	3236.51	2807.51	3629.93	1392.86	2084.16
DOCK8	ENSG00000107099	81704	3241.58	-3.91157e-05	-0.339478	-0.227096	0.00868006	0.999931	0.036335	0.238713	0.971025	3142.16	2955.31	2647.56	2954.22	3594.23	4186.07	3832.51	4523.88	2821.24	3367.85	2154.56	3915.02	1751.16	3182.04	3825.77	4315.94	1825.42	3353.53
GLG1	ENSG00000090863	2734	3240.59	-0.000352823	-0.277989	-0.138664	0.0186147	0.999931	4.83926e-06	0.0988855	0.880784	3007.54	3054.48	2974.09	3577.42	2850.24	3458.72	2767.23	3556.04	3178.8	3643.4	2842.63	3602.81	2745.3	3366.14	3431.3	3821.08	2939.15	3514.17
DCAF8	ENSG00000132716	50717	3238.34	0.000141977	-0.0929377	-0.222152	-0.0389084	0.999931	0.245663	0.0194273	0.768655	4697.06	4278	3547.95	3674.05	3409.42	3661.39	3610.86	4091.19	2787.11	2681.39	2613.9	3042.75	2742.75	2933.67	2821.67	2763.45	2394.76	2538.75
TMED10	ENSG00000170348	10972	3237.53	-0.000139525	-0.119137	-0.0495314	0.0201949	0.999931	0.120572	0.686816	0.889562	3050.32	3271.41	2804.73	3012.85	2863.57	3201.53	2908.59	3220.83	3001.3	3397.66	3039.35	3214.41	2769.01	2942.38	3725.73	3556.19	3671.17	4624.56
GSTO1	ENSG00000148834	9446	3236.96	-7.23017e-05	0.0304431	-0.0154589	-0.118748	0.999931	0.821327	0.940715	0.424078	3437.48	3547.85	4776.09	4250.56	3451.34	3036.93	3790.67	3331.24	3159.18	3365.43	2585.66	3097.47	3016.27	2836.71	2757.5	3097.23	2318.05	2409.57
UBE2I	ENSG00000103275	7329	3236.04	7.99158e-05	-0.0361805	0.115972	0.19265	0.999931	0.738563	0.324267	0.0642008	3155.72	3180.92	2764.53	3048.68	3310.35	3657.28	3260.29	3376.99	2884.39	2640.3	3304.79	3202.61	3408.33	3385.75	3100.06	2989.53	3730.32	3847.86
LAMTOR1	ENSG00000149357	55004	3233.23	-2.83857e-05	0.0328065	-0.231136	-0.28817	0.999931	0.807896	0.127039	0.0388358	3974.92	3596.2	4199.79	4165.88	2857.86	3007.09	3153.99	2779.18	3823.95	3900.42	2815.33	2708	2732.59	2641.71	3117.05	3653.22	2680.36	2390.53
SETD2	ENSG00000181555	29072	3232.91	-3.98783e-05	0.0290297	0.0667914	0.0222578	0.999931	0.722005	0.422081	0.838076	2881.27	3059.44	3150.76	2971.6	3106.49	3113.06	3237.67	2960.22	3230.01	3228.46	3533.52	3122.15	3166.15	3527.37	3491.7	3374.74	3495.56	3542.32
KIAA0513	ENSG00000135709	9764	3229.63	-1.03958e-05	0.0372864	-0.960748	-1.22632	0.999931	0.813403	0.000806655	9.2409e-05	6491.98	5139.55	5598.5	4714.16	3202.71	2554.44	4227.18	2201.26	4896.64	5282.21	1296.13	1720.93	1746.08	1599.19	2579.14	3075.89	705.212	1102.11
C1QBP	ENSG00000108561	708	3226.96	-3.4587e-06	0.147713	0.469848	0.183504	0.999931	0.232124	0.00825258	0.249817	2081.9	3009.85	2448.96	2130.17	3702.83	3123.35	3129.11	2764.26	2612.17	2102.89	4165.11	2929.02	3624.26	3118.86	3419.03	2739.19	6072.4	4911.88
C1orf43	ENSG00000143612	25912	3226.64	0.000129457	0.107514	0.0190758	-0.0660092	0.999931	0.0440001	0.834159	0.409168	3286.17	3272.65	3387.12	3206.11	3284.63	3038.99	3222.97	3108.43	3509.91	3333.21	3404.57	2939.75	3454.06	3066.57	3073.64	3051.63	3352.3	3086.9
LRPAP1	ENSG00000163956	4043	3225.62	9.73054e-06	-0.236728	-0.0639266	0.17407	0.999931	0.050718	0.738334	0.241445	3337.3	3432.57	2135.84	2597.02	3231.28	3778.67	3256.9	4051.4	2952.66	2724.9	3010.17	4090.98	2879.09	3676.61	2985.87	3008.93	2904.03	4006.85
EDEM1	ENSG00000134109	9695	3222.84	-0.000226548	-0.385389	-0.0591285	0.123442	0.999931	4.12994e-05	0.685805	0.317551	4020.83	3458.6	3181.22	3961.76	3038.86	4474.12	3444.62	4303.06	2421.01	3320.31	2504.71	3710.1	2579.32	3156.99	2171.46	2761.51	2317.12	3185.44
SRP9	ENSG00000143742	6726	3222.77	-3.12964e-06	0.012728	0.132842	0.113486	0.999931	0.884861	0.045539	0.103449	2776.91	3045.8	3370.07	3279.94	3296.06	3366.14	3294.22	3286.48	2951.81	2845.75	3165.48	2911.86	3026.43	3092.71	3497.36	3332.05	3725.7	3745.19
ST3GAL1	ENSG00000008513	6482	3220.57	-7.56748e-05	-0.0085308	0.166161	0.0415524	0.999931	0.960646	0.368255	0.836506	2768.56	2712.34	4927.17	4958.45	4099.12	3351.73	4043.98	4201.6	2804.17	3710.28	2830.39	3711.17	3464.22	3161.34	1901.56	2089.08	1565.7	1669.31
ANXA5	ENSG00000164111	308	3219.63	-7.08743e-05	-0.760977	-0.280957	0.16573	0.999931	6.39902e-07	0.0911557	0.286136	3397.83	3209.43	1873.88	2714.28	2393.93	4276.6	2232.33	4352.79	2607.05	3093.91	2632.73	5293.7	2097.5	3689.69	3260.49	4047.17	2649.86	4130.22
FBRS	ENSG00000156860	64319	3219.33	2.01173e-05	-0.328596	-0.174721	0.139188	0.999931	0.00105811	0.18089	0.278139	4228.5	3820.58	3109.33	3484.05	3382.75	4431.94	3481.94	4686.01	2775.16	2715.23	2266.57	3757.3	2858.77	3432.6	2327.17	2533.48	2096.23	2560.27
MEF2D	ENSG00000116604	4209	3218.56	-2.65881e-05	-0.0767095	-0.318084	-0.206031	0.999931	0.484374	0.0164303	0.10755	4348.51	3790.82	3992.66	4064.91	3299.87	3632.59	3947.86	3667.45	3568.79	3794.07	2306.11	2959.06	2853.68	2814.92	2474.39	2778.97	1545.37	2094.09
CPSF6	ENSG00000111605	11052	3214.34	9.3065e-05	0.165017	0.247483	0.0994633	0.999931	0.0306	0.0122063	0.380426	2783.17	3132.57	3392	3046.51	3511.35	3269.43	3486.46	3005.97	3107.12	2778.88	3452.57	2677.96	3782.61	3272.46	3093.45	2725.6	3954.92	3384.99
PARK7	ENSG00000116288	11315	3208.56	1.26682e-05	0.0850723	0.129863	0.0272639	0.999931	0.386911	0.322979	0.872076	3267.38	3541.66	3141.01	2892.34	3176.03	2969.03	3156.25	2904.51	2781.13	2678.17	3489.28	2872.16	3113.65	2955.45	3352.03	3074.92	4312.6	4076.4
PDS5A	ENSG00000121892	23244	3208.53	-3.83641e-05	0.0793875	0.214302	0.0879674	0.999931	0.361446	0.0338135	0.45088	2643.34	2879.69	2698.73	2649.14	3217	2966.97	3225.23	2958.23	2823.8	2928.74	3683.18	2992.32	3102.64	3210.36	3682.32	3402.88	4520.56	4168.31
CBFA2T3	ENSG00000129993	863	3206.77	-1.56444e-05	0.0183785	-0.416972	-0.460603	0.999931	0.895425	0.00107101	0.000307826	3553.32	3602.4	2858.34	2998.74	2564.45	2876.44	2388.39	2485.75	5243.1	5486.05	3084.54	2831.39	3652.21	3127.57	3085.9	2992.44	2565.75	2325.11
SHMT2	ENSG00000182199	6472	3206.55	2.12788e-05	0.00884924	0.248452	0.22847	0.999931	0.953262	0.0538136	0.0608304	2779	2691.26	3020.39	2565.54	3718.07	3632.59	3606.33	3686.34	2759.8	2941.63	3208.78	3225.14	3177.16	3257.21	2929.25	2680.97	3835.69	4002.71
CLEC11A	ENSG00000105472	6320	3203	1.82825e-05	-0.418823	-0.275871	0.0977624	0.999931	0.00673268	0.113761	0.572934	4136.67	3691.65	1720.37	2620.91	2817.85	4246.76	2660.93	4102.13	2876.71	2898.12	2873.69	3820.6	2385.41	3294.25	3167.06	3278.68	2902.18	4160.03
UROD	ENSG00000126088	7389	3202.26	-1.57043e-05	0.163897	-0.362651	-0.817762	0.999931	0.219745	0.0555472	0.000463323	4677.23	4471.39	4249.75	4135.48	2810.23	2175.85	2767.23	2025.2	4180.66	4428.16	2236.45	1727.37	2780.01	2298.56	3645.52	3970.51	3079.64	1981.48
NOP56	ENSG00000101361	10528	3198.93	-1.91591e-06	0.327181	0.683828	0.191599	0.999931	0.0271115	0.000480519	0.236496	1991.11	2740.85	2436.78	1916.28	3597.09	2733.44	3055.6	2546.42	2240.1	1852.32	4814.59	2912.93	4330.49	3027.35	3415.26	2720.75	6599.23	4650.23
LBR	ENSG00000143815	3930	3197.59	1.28083e-05	-0.13033	-0.0499428	0.116673	0.999931	0.306009	0.821754	0.49367	3102.5	3551.57	2121.22	2083.48	3451.34	3713.86	3121.19	3560.02	2799.05	2609.68	3185.25	4266.93	2737.67	3330.19	3604.94	3062.3	2952.09	4303.28
XRN2	ENSG00000088930	22803	3197.15	9.55618e-05	-0.00118187	0.0988398	0.129059	0.999931	0.9921	0.302471	0.15975	2909.44	3118.94	2812.04	2983.54	3148.41	3187.13	3221.84	3340.19	2938.15	2742.62	3423.39	3213.34	3215.26	3283.35	3474.71	3180.68	3771.91	3583.72
AP1B1	ENSG00000100280	162	3196.44	-4.07708e-05	0.0962358	0.00818175	-0.116243	0.999931	0.22776	0.954809	0.269678	3613.85	3454.88	4092.57	3700.11	3700.93	3351.73	3857.39	3189.99	3139.55	3069.74	2712.73	2675.82	2681.79	2635.18	2771.65	3105.97	3044.52	2737.47
DNAJB11	ENSG00000090520	51726	3194.74	-6.5174e-05	0.056614	0.451016	0.25005	0.999931	0.633683	0.000993903	0.0534502	2378.27	2646.64	2832.76	2562.28	2981.7	2720.07	2667.72	2646.89	2490.99	2717.65	4665.87	3931.11	3928.26	3467.46	2882.06	2788.67	4405.95	4790.99
LSS	ENSG00000160285	4047	3194.13	-9.33214e-06	-0.108808	-0.342611	-0.155318	0.999931	0.369116	0.0418007	0.324759	3972.83	3347.03	3705.12	4456.85	3207.47	3213.88	3242.2	3948.94	3094.32	3431.5	1967.25	2952.63	2654.69	2804.03	3620.98	3882.21	1961.28	2031.16
UBQLN1	ENSG00000135018	29979	3193.76	1.02482e-07	0.190785	0.112319	-0.0890433	0.999931	0.0193294	0.350098	0.470964	3309.13	3224.31	3340.83	2854.34	3408.47	2965.94	3485.33	2759.29	3175.39	3345.29	3427.16	2522.39	3161.07	2886.82	3099.12	3001.17	3942.9	3578.75
PPP1R18	ENSG00000146112	170954	3190.29	-4.81551e-05	-0.0452408	0.254485	0.264112	0.999931	0.664543	0.0154347	0.0078383	2741.43	2655.31	3440.73	3213.71	3558.03	3925.79	3471.76	3731.11	2996.18	2903.76	3600.35	4222.94	3333.81	3444.58	2250.73	2549.98	2755.22	2629.83
AZIN1	ENSG00000155096	51582	3188.62	-2.47146e-05	-0.10108	-0.0360932	0.0611557	0.999931	0.336495	0.84195	0.708652	3113.98	3009.85	2596.39	2391.82	2974.08	3342.47	2952.69	3726.13	2890.36	2959.36	3336.79	3857.08	3002.72	3165.7	3519.06	3786.15	3083.34	3687.23
GOLGA3	ENSG00000090615	2802	3188.37	-5.69879e-05	0.0209096	-0.228641	-0.303384	0.999931	0.885423	0.125194	0.027542	4363.12	4137.92	3836.71	3468.85	2925.49	2854.84	2902.94	2635.95	3804.32	4249.29	2700.5	2946.19	2818.97	2603.59	2567.81	2926.46	2764.47	2883.21
TACC3	ENSG00000013810	10460	3186.02	2.33116e-05	-0.00314965	0.08606	0.0941251	0.999931	0.982574	0.476496	0.422498	3006.49	3298.69	2963.13	3542.68	3206.52	3434.03	3224.1	3021.89	2863.91	2573.42	3474.22	3091.03	3226.27	3302.96	3314.28	3232.11	3400.36	3172.19
FAM212B	ENSG00000197852	55924	3185.53	-1.79867e-05	0.131323	-0.722015	-1.29975	0.999931	0.368639	0.00563044	2.53483e-05	4609.4	4704.44	4163.24	4486.16	2382.5	1650.15	3215.05	1897.88	5634.8	6510.1	2138.56	1394.77	2713.96	1867.17	3628.53	3699.8	1407.65	1235.42
EEF1B2	ENSG00000114942	1933	3184.26	5.00893e-05	0.0665788	0.102981	0.0514937	0.999931	0.550076	0.496282	0.75395	2803	3374.3	2771.84	2386.4	3249.38	2862.04	3061.26	2826.93	3301.69	2848.17	3454.45	3241.24	3564.99	3424.97	3397.33	2797.41	4004.83	3946.4
PNRC2	ENSG00000189266	55629	3178.08	0.000145743	-0.0654286	-0.0870894	0.048275	0.999931	0.429909	0.400335	0.686131	3840.3	3412.73	3651.52	3506.85	3551.36	3379.51	3699.07	3518.24	2801.61	2902.96	2670.38	3154.33	2570.01	3145	2980.21	2813.9	2623.98	2983.4
OGFRL1	ENSG00000119900	79627	3177.32	-1.86172e-05	-0.554024	-0.264284	0.088741	0.999931	0.00409755	0.177785	0.634813	3134.85	3115.22	2492.83	2982.45	3523.74	5416.47	4049.63	5686.68	2807.59	3197.04	1522.03	3663.96	1569.1	2982.69	3092.51	3098.2	1912.3	2944.48
ACAP2	ENSG00000114331	23527	3177.17	1.12865e-05	-0.174225	-0.156161	0.0399915	0.999931	0.0207	0.132012	0.76809	3065.98	3131.34	2653.65	2892.34	2772.12	3222.11	2900.67	3130.31	3227.44	3409.75	3321.73	3890.34	3210.18	3645.02	3549.26	3270.92	2484.41	3411.49
SAMSN1	ENSG00000155307	64092	3176.91	-1.22392e-05	0.70476	2.09862	1.29385	0.999931	1.48873e-05	4.59671e-27	1.06651e-10	1408.81	1454.1	4973.47	2230.05	5622.36	3072.94	3820.07	2869.7	1070.13	1009.55	6379.91	3998.71	5594.75	3568.77	996.549	1075.1	5234.09	2805.37
UGGT1	ENSG00000136731	56886	3176.76	1.78721e-05	0.015703	0.0427265	0.0309714	0.999931	0.905848	0.774749	0.847885	2782.13	3050.76	2596.39	2426.57	2844.52	2921.71	2740.09	2526.53	3093.47	3087.46	3715.18	3231.58	3090.79	3302.96	3889.94	3399.97	4056.58	4425
FXR1	ENSG00000114416	8087	3175.77	0.000198925	-0.0381128	-0.10551	-0.00247641	0.999931	0.641395	0.194567	0.984507	3242.34	3280.09	3083.75	3263.65	2883.58	2994.75	3054.47	3161.14	3299.98	3289.7	3061	3027.73	3279.62	3197.29	3497.36	3032.22	3095.35	3419.77
DYNC1LI2	ENSG00000135720	1783	3165.33	0.000151462	0.0212499	0.167272	0.182702	0.999931	0.821585	0.0351799	0.0177036	3063.89	2992.5	3652.73	3151.82	3685.68	3400.08	3446.88	3477.46	2964.61	2773.24	3328.32	3477.28	3507.41	3507.76	2583.86	2529.6	2625.83	2807.03
PDLIM7	ENSG00000196923	9260	3160.95	-2.91846e-05	0.0001489	-0.628443	-0.720899	0.999931	0.99931	0.000109219	2.90802e-05	5277.28	4493.7	4093.79	4071.42	2828.33	2704.64	2844.13	2728.45	3992.06	4426.55	2330.58	2495.57	2586.1	2501.19	2905.66	3348.54	1590.65	1678.42
CSNK1D	ENSG00000141551	1453	3160.15	7.44521e-05	0.0474571	0.0489842	0.0160094	0.999931	0.536028	0.598295	0.892122	3074.33	3064.39	3177.56	3237.59	3011.23	2841.46	3209.4	3184.02	3340.94	3157.56	3504.34	3444.02	3321.96	3173.33	2972.66	3006.99	3287.6	2873.27
COL2A1	ENSG00000139219	1280	3158.48	7.61647e-06	0.250375	0.781923	0.265785	0.999931	0.132821	0.00333172	0.181704	859.893	1125.59	3242.14	2201.82	4255.35	2159.39	3839.29	2321.62	3716.43	2566.17	5577.95	4489.02	6840.37	5378.2	2172.4	2342.33	1801.39	1963.26
ATP13A3	ENSG00000133657	79572	3155.89	2.58293e-05	-0.0446549	0.0524993	0.11719	0.999931	0.696623	0.736552	0.371365	3484.44	3461.08	3468.76	2895.6	3181.75	3054.42	3442.36	3695.3	2778.57	2817.55	2994.17	3770.18	3075.54	3211.45	2686.72	2530.57	2919.74	3337.8
CNPY3	ENSG00000137161	10695	3150.69	-5.32093e-05	0.000133135	-0.0722402	-0.113733	0.999931	0.999338	0.687411	0.452924	3718.2	3638.35	4806.55	4595.82	3476.11	3565.72	4410.38	3560.02	2948.39	3215.57	2162.09	2605.01	2531.06	2476.13	2353.59	2570.35	1934.48	2144.6
PDE4D	ENSG00000113448	5144	3149.96	-6.14239e-05	-0.0915131	-1.76067	-1.86289	0.999931	0.542428	1.76131e-07	3.20296e-08	6341.71	5539.96	2823.01	4955.19	1797.59	1671.75	2192.75	1883.95	5480.34	9467.85	1166.23	1200.58	1192.28	1415.09	3537.94	4422.68	666.393	943.956
ARRB2	ENSG00000141480	409	3148.83	-2.40045e-05	-0.173194	0.00766776	0.174236	0.999931	0.0236206	0.959097	0.0843949	2989.8	3084.23	2982.62	3358.11	2889.29	3928.87	3176.61	3680.38	2988.5	2836.08	3380.09	3794.85	3170.38	3316.03	2775.43	2908.02	2474.25	2945.31
IER2	ENSG00000160888	9592	3147.8	4.52959e-05	0.0417357	0.207746	0.172778	0.999931	0.749735	0.184385	0.234583	3447.92	3099.1	3999.98	2864.11	4200.1	3856.86	4103.92	3836.54	2438.93	2471.1	2822.86	4103.85	4004.47	3215.81	2086.52	1977.49	2097.15	2033.65
DENND3	ENSG00000105339	22898	3145.42	-0.000101463	-0.243066	-0.277115	-0.182544	0.999931	0.110441	0.160664	0.297046	3319.56	2863.57	3720.96	4437.31	3218.9	3487.53	3330.4	3686.34	3193.31	4675.51	1826.06	3647.87	2011.97	3051.32	2736.73	4032.61	1272.71	2104.86
IMPDH2	ENSG00000178035	3615	3144.13	7.80431e-05	0.19439	0.224901	0.081098	0.999931	0.0978855	0.159432	0.632424	2248.87	3147.45	2628.07	2198.57	3406.57	2785.91	3435.57	2714.53	3299.98	2387.31	3724.6	2706.93	3726.73	3077.46	3747.44	2632.45	4710.04	4015.95
SCPEP1	ENSG00000121064	59342	3143.61	-3.94981e-05	-0.22391	-0.176814	0.019924	0.999931	0.0472255	0.253339	0.920182	3581.5	3256.54	4185.17	4782.56	3216.04	3919.61	3446.88	3872.35	3161.74	3415.39	2131.97	3479.42	2630.98	2960.9	2219.59	2490.79	1612.84	2220.78
SRSF9	ENSG00000111786	8683	3139.21	5.73595e-05	0.0619412	0.241198	0.17975	0.999931	0.525972	0.0229006	0.0905842	2728.91	2911.92	2957.03	2892.34	3155.07	3060.59	2866.75	2872.68	2752.97	2536.36	3645.53	2961.21	3264.38	3036.07	3234.07	2998.26	4383.77	4247.8
ILK	ENSG00000166333	3611	3137.54	-8.53647e-06	0.0123834	-0.805219	-0.898244	0.999931	0.940819	2.16623e-05	7.13472e-06	4902.64	3916.03	3633.24	3243.02	2209.12	2110.01	2200.67	2168.44	4584.3	5214.53	2149.86	2617.88	2435.37	2331.25	4041.87	4499.33	2172.94	2045.24
UBE2K	ENSG00000078140	3093	3137.25	3.25624e-05	0.207265	0.179851	-0.0248459	0.999931	0.00369667	0.0614977	0.859889	3192.25	3262.74	3439.52	2932.51	3379.89	3044.13	3435.57	2641.91	2953.51	2899.74	3484.57	2748.78	3342.28	2773.53	2962.28	2840.1	3725.7	3411.49
PDE3A	ENSG00000172572	5139	3135.26	3.22045e-05	0.138983	-0.737998	-1.02369	0.999931	0.313892	0.00160392	9.94144e-05	3720.29	3489.59	3346.92	2416.8	2338.68	1789.03	2862.22	2127.66	5683.44	4452.33	2891.58	2128.64	3290.63	2572	5217.73	5287.22	1213.56	1606.38
WBP2	ENSG00000132471	23558	3134.44	8.7347e-06	-0.000637852	-0.501176	-0.482844	0.999931	0.996524	0.0010387	0.00167974	5541.3	4311.47	4607.95	4329.82	3327.5	3254	3911.67	3383.96	3402.39	3520.93	1949.37	2297.08	2338.84	2241.92	2371.52	2748.89	1334.63	1546.76
AKIRIN1	ENSG00000174574	79647	3133.67	0.000107674	0.0292087	0.0557636	0.0967928	0.999931	0.819465	0.732549	0.495283	3417.66	3200.76	2695.08	2491.71	3285.58	3369.22	3229.76	3252.66	3044.82	2772.43	3338.68	3346.38	3359.22	3197.29	2867.91	2633.42	3651.76	3251.68
UBE2J1	ENSG00000198833	51465	3133.05	4.05299e-05	-0.0916474	-0.189148	-0.0429367	0.999931	0.319013	0.0999997	0.773057	3566.89	3348.27	3154.41	2810.91	3076.96	3427.86	3474.02	3455.58	3163.44	3213.96	2832.28	3176.86	2525.13	2866.12	3271.81	3211.73	2450.22	3368.43
MPP7	ENSG00000150054	143098	3132.46	-1.9071e-05	0.0628174	-1.00148	-1.51066	0.999931	0.686792	0.00249532	5.90447e-05	6503.46	4865.59	5776.39	5250.51	2606.37	2158.36	3384.68	2116.71	4900.05	6800.96	909.265	1107.23	2087.34	1554.53	2438.53	2674.18	650.68	599.495
SAMD9L	ENSG00000177409	219285	3130.96	-3.10504e-05	-0.294759	-0.0463899	0.0730292	0.999931	0.161104	0.85653	0.764686	3987.44	2743.33	6193.08	4058.39	6936.02	6630.42	4957.72	5758.3	744.992	1284.3	316.266	5992.16	559.729	3245.22	738.918	1536	49.9101	625.164
CKAP2	ENSG00000136108	26586	3129.59	-1.63787e-05	0.00245985	0.142671	0.113832	0.999931	0.986918	0.259582	0.369979	2228	2748.29	2431.91	2729.48	3012.18	3203.59	3078.22	2868.7	2937.3	2586.32	3349.03	2986.96	3301.64	3287.71	3996.58	3819.14	3871.73	3895.89
ZFAND3	ENSG00000156639	60685	3125.06	-1.48181e-06	0.00650944	-0.167405	-0.152259	0.999931	0.968674	0.288424	0.294072	4306.77	3632.15	4700.55	4669.65	3297.97	3312.64	3642.52	3460.55	3262.43	3552.36	2259.04	2603.93	2641.14	2637.36	2154.47	2302.55	2029.68	1785.24
TMEM30A	ENSG00000112697	55754	3124.54	3.47989e-06	-0.0833469	-0.138611	-0.0343377	0.999931	0.312041	0.172701	0.798354	3297.65	3361.91	3499.22	3253.88	3081.72	3203.59	3271.6	3189.99	3304.25	3106	2734.38	3284.15	2883.32	3247.4	3034	3150.6	2359.64	2978.43
PNKD	ENSG00000127838	25953	3123.68	-1.91253e-05	-0.0829466	-0.347034	-0.213063	0.999931	0.461041	0.0135335	0.111983	4704.37	4351.14	4130.34	4320.05	3448.48	3494.73	3774.83	3790.79	3108.83	3382.35	1891.95	3294.88	2507.35	2479.4	2207.32	2300.61	1525.96	1512.81
ITGA4	ENSG00000115232	3676	3120.54	-3.24758e-05	-0.73504	-0.214808	0.207578	0.999931	6.9583e-05	0.256505	0.218485	2783.17	2878.45	1609.49	2199.65	2603.51	4624.32	2800.03	4104.12	2600.22	2997.23	2335.29	4042.7	1685.11	3794.27	3570.02	3687.18	2483.49	5371.44
TNK2	ENSG00000061938	10188	3119.74	-0.000103602	-0.807383	-0.298034	0.0987621	0.999931	1.56369e-06	0.0906922	0.571289	3953	3596.2	3189.75	5100.68	3485.63	5250.84	3089.53	5442.98	2142.81	2742.62	1402.49	4332.38	1797.74	3282.26	1885.52	2632.45	1111.89	1716.51
BRK1	ENSG00000254999	55845	3117.37	5.99309e-05	0.0312015	-0.0334968	-0.036983	0.999931	0.769578	0.804148	0.791053	3389.48	3365.63	3618.62	3663.19	3033.14	3058.53	3063.52	3049.74	3292.3	3041.54	2875.57	3009.49	3388.86	2890.09	2822.61	2858.54	2958.56	2733.33
CREBBP	ENSG00000005339	1387	3113.52	-2.43881e-05	-0.0366027	-0.255855	-0.209549	0.999931	0.675361	0.000998081	0.00640153	3956.13	3549.09	3162.94	3299.48	3035.04	3323.96	3284.04	3099.47	3348.62	3561.22	2658.14	2785.25	2570.01	2715.79	2976.44	3168.07	2753.38	2796.26
PABPC4	ENSG00000090621	8761	3109.53	2.08214e-05	0.0850433	0.186152	0.0774496	0.999931	0.462973	0.233522	0.641491	2985.62	3302.41	2537.91	2298.45	3348.46	3054.42	3247.85	2940.32	2721.4	2500.11	3285.03	2868.94	3410.87	3149.36	3100.06	2755.68	4522.41	3942.26
USP4	ENSG00000114316	7375	3108.63	1.01253e-05	-0.0110064	-0.103555	-0.0677891	0.999931	0.941984	0.504553	0.669096	3219.38	3066.87	3982.92	4085.54	3299.87	3272.52	3331.53	3172.09	3509.91	3446.81	2906.64	3150.04	3037.44	2877.02	2666.9	2754.71	1998.25	2176.9
FNIP1	ENSG00000217128	96459	3105.58	-7.37101e-05	-0.0658617	-0.645576	-0.651198	0.999931	0.572966	6.15516e-06	1.19779e-05	4200.33	3713.97	2913.17	3490.57	2168.16	2496.82	2839.61	2612.07	4196.02	4743.19	2423.76	2608.23	2635.21	2811.66	3557.76	4249.96	2016.74	2223.27
ADD1	ENSG00000087274	118	3103.24	-7.08985e-05	-0.0511442	-0.0426532	-0.0100444	0.999931	0.558659	0.70634	0.944892	3215.21	3116.46	3287.22	3286.45	2997.89	3286.92	3406.17	3587.87	2935.59	3040.73	3082.65	2959.06	2765.62	2953.27	3072.69	3251.51	2645.24	2967.67
CAB39	ENSG00000135932	51719	3099.96	-2.89148e-05	-0.215073	-0.0762622	0.127875	0.999931	0.0029038	0.501146	0.210946	3690.03	3313.56	3567.45	3570.91	3233.19	3820.85	3120.06	4073.28	2652.27	2822.39	2548.95	3552.38	2637.75	3155.9	2447.96	2647.98	2340.23	2604.16
MTA2	ENSG00000149480	9219	3099.79	0.000117342	0.213121	0.173789	-0.00899871	0.999931	0.000429446	0.0327949	0.947531	2774.82	2688.78	2726.76	2515.6	3156.03	2647.03	2979.83	2736.41	3086.64	3002.87	3808.37	2912.93	3513.33	3075.28	3423.75	3318.46	4176.74	3252.51
PCF11	ENSG00000165494	51585	3097.06	0.000116198	0.0969104	0.00883641	0.00266759	0.999931	0.371938	0.965083	0.990054	3868.47	3236.7	5129.42	3653.42	4222.96	3483.42	3990.83	2942.31	2807.59	2405.84	2403.06	2623.25	2726.67	2790.96	2539.5	2519.9	2124.88	2277.92
YBX3	ENSG00000060138	8531	3096.98	4.6491e-05	0.34139	0.423683	0.111526	0.999931	0.0168125	0.0133377	0.50189	2610.99	3451.16	3317.68	2209.42	4196.29	2971.09	3728.47	2791.12	2696.65	2040.05	3674.71	2533.12	3884.23	2796.4	2680.11	1942.56	4541.82	3679.77
C16orf72	ENSG00000182831	29035	3096.89	-0.000113372	0.0726731	0.168233	0.0130002	0.999931	0.426264	0.119389	0.937395	3288.26	2987.54	3913.47	3202.85	3117.92	3193.3	3817.81	3477.46	2586.56	2995.61	3261.49	3217.63	3122.12	2861.77	2559.32	2823.6	2717.33	2600.02
NBN	ENSG00000104320	4683	3095.21	-4.78765e-06	-0.437726	-0.00530763	0.351411	0.999931	0.00821828	0.982968	0.0480396	2839.53	2802.83	3632.02	3187.65	3580.9	4635.64	2990.01	4568.64	2153.05	2149.62	2098.09	4996.51	2079.72	3701.67	2749	2848.83	2029.68	2670.4
SNRK	ENSG00000163788	54861	3091.11	-0.000117592	-0.166339	-0.273459	-0.247532	0.999931	0.21273	0.14452	0.146313	4317.21	3770.99	4354.53	5849.82	3340.84	4310.55	3627.82	3836.54	2610.46	4578.83	1506.97	1988.09	1859.55	2222.31	1961.01	2301.58	1360.51	1842.37
TMED9	ENSG00000184840	54732	3087.34	0.000119988	-0.0033072	0.121376	0.164346	0.999931	0.979632	0.204735	0.0677032	3064.93	3131.34	3211.68	3094.28	3366.56	3268.4	3017.15	3323.28	2927.06	2717.65	3160.78	3147.89	3024.74	3054.58	2717.86	2548.04	3421.62	3374.23
CD44	ENSG00000026508	960	3087.24	2.03672e-05	-0.126642	0.0478904	0.222335	0.999931	0.3178	0.829384	0.174395	2602.64	2787.95	1671.63	1945.6	2904.54	3381.57	3082.74	3436.68	2637.77	2522.67	3059.12	4060.93	3060.3	3584.02	3517.18	3006.99	3678.56	4629.53
PLEKHO1	ENSG00000023902	51177	3087.19	-1.40142e-05	-0.0506155	-0.502361	-0.395612	0.999931	0.726256	0.01738	0.0504295	5461.99	3909.83	5069.72	3623.02	3703.78	3630.53	4028.15	3637.6	2987.65	3554.77	1485.32	2768.09	1909.51	2012.06	2516.85	2974	854.942	1441.6
MAPK6	ENSG00000069956	5597	3087.01	-2.07558e-05	-0.0282426	-0.434853	-0.395297	0.999931	0.815914	0.000121533	0.000331465	4639.67	4080.9	3610.09	3627.37	2811.18	2870.27	3218.45	3682.37	3251.34	3756.2	2372.94	2402.23	2602.19	2531.69	2983.98	3023.49	2017.66	2084.16
GPX4	ENSG00000167468	2879	3086.96	-2.61185e-05	-0.0144742	-0.105196	-0.0938898	0.999931	0.915656	0.443628	0.484256	3858.04	3642.07	4023.12	4113.76	3182.7	3125.4	3334.93	3208.89	3059.33	2970.64	2494.36	2978.38	2653.84	2795.32	2475.33	2834.28	2536.17	2278.74
MAPK1	ENSG00000100030	5594	3086.25	-6.49786e-06	0.0248902	0.0635615	0.0329761	0.999931	0.749735	0.406927	0.724515	2702.82	2697.46	2808.39	2769.65	2737.83	2911.42	2794.37	2580.24	3131.01	3023.81	3416.8	3272.35	3337.2	3328.02	3455.84	3592.09	3575.97	3417.29
VHL	ENSG00000134086	7428	3085.35	-2.90972e-05	-0.0821387	-0.0859672	-0.00162427	0.999931	0.29359	0.408695	0.991894	3302.87	3261.5	3589.38	3509.02	3219.85	3357.91	3251.24	3652.52	2968.02	3139.84	2490.59	3168.28	2854.53	2914.06	2875.46	2824.58	2509.37	2647.22
EIF3J	ENSG00000104131	8669	3085.26	3.65151e-05	0.305176	0.442544	0.129446	0.999931	0.00384955	0.00061624	0.341385	2616.2	2997.45	3287.22	2450.45	3552.32	2899.07	3587.11	2867.71	2732.49	2390.53	3819.67	2546	3713.18	2983.78	2634.82	2350.09	4478.97	3627.61
ZFP36	ENSG00000128016	7538	3084.4	1.18417e-06	-0.141318	-0.36358	-0.113736	0.999931	0.280552	0.0535183	0.516172	4794.11	3709.01	4177.86	3822.79	4001.95	4249.85	4253.19	5002.33	2861.35	3108.41	1769.58	3041.68	2315.97	2280.05	1909.11	2108.49	703.363	1410.14
NCOA7	ENSG00000111912	135112	3082.88	-9.55427e-06	-0.235959	-0.0919594	0.10189	0.999931	0.147261	0.694059	0.594364	4878.64	3955.7	5196.43	4253.82	5154.62	5066.69	5090.03	3924.08	1619.7	1945.78	982.684	3821.68	1545.39	2922.77	1370.25	1546.68	781.925	1434.98
FBXO7	ENSG00000100225	25793	3082.44	-5.40678e-06	0.0527175	-0.190715	-0.242751	0.999931	0.596334	0.0713656	0.0131035	3791.25	3545.38	3798.94	3310.34	2888.34	2875.41	3193.57	3082.56	3347.77	3494.35	2557.42	2617.88	2802.03	2689.65	3022.68	3106.94	2810.68	2548.68
PTAFR	ENSG00000169403	5724	3082.22	-3.48069e-06	-0.923468	-0.461832	0.179891	0.999931	8.71517e-07	0.0177629	0.286112	3378	3438.77	2690.21	3707.71	2886.44	5349.6	2685.81	5725.47	2984.23	2806.27	1812.88	5499.7	2355.77	3905.38	1918.55	2016.31	703.363	1615.49
HCFC1	ENSG00000172534	3054	3081.34	0.00010099	0.128329	0.359434	0.241584	0.999931	0.128902	0.000585679	0.0184254	2350.1	2635.48	2775.49	2570.97	3389.42	2736.53	3329.27	2987.07	2640.33	2243.89	3502.46	2889.33	3257.6	3263.74	3334.1	2982.74	4585.26	3990.28
SAFB	ENSG00000160633	6294	3080.56	1.08371e-05	0.0759781	0.132638	0.0379581	0.999931	0.4559	0.313236	0.814072	3006.49	3267.7	2885.15	2752.28	3248.43	3382.6	3194.7	3063.66	2834.04	2869.92	3167.37	2518.1	3292.32	3113.41	3030.23	2656.71	3868.03	3298.88
PAM	ENSG00000145730	5066	3077.44	-3.10718e-05	-0.0577387	0.313772	0.2929	0.999931	0.688217	0.12389	0.124945	1999.46	1897.89	5532.71	5534.96	3693.3	3820.85	4217	3656.5	2247.78	2479.16	2590.37	3238.02	3108.57	3645.02	1857.2	2200.67	1341.1	2333.39
VDAC3	ENSG00000078668	7419	3076.54	3.23184e-06	0.282565	-0.101326	-0.384603	0.999931	0.00252624	0.458984	0.000588958	3559.58	3737.52	3360.32	2942.28	3096.97	2472.13	3023.94	2292.78	3495.4	3406.52	3173.01	2355.02	2882.48	2092.67	3441.68	3333.99	3645.29	3066.2
DUT	ENSG00000128951	1854	3073.71	-2.62831e-05	0.00679471	0.270765	0.187233	0.999931	0.968074	0.0868888	0.206796	2028.68	2985.06	2233.31	2365.77	3102.68	3301.32	2712.95	2923.41	2482.45	2168.96	3748.13	3034.17	3199.18	3022.99	3774.81	3101.11	4488.21	4653.54
UBXN4	ENSG00000144224	23190	3069.84	2.15615e-05	-0.0351291	-0.0472045	-0.000416505	0.999931	0.673498	0.619147	0.997445	3033.63	2883.41	2844.94	2851.08	2959.79	2991.66	3224.1	3176.07	2997.04	3176.09	2966.88	3118.93	2970.54	3134.11	3390.72	3310.7	2989.06	3238.43
CYTH4	ENSG00000100055	27128	3068.72	-0.000153128	-0.811807	-0.0769653	0.388983	0.999931	5.44667e-10	0.670872	0.00752776	2222.78	2567.3	2522.07	4595.82	2626.37	4758.06	2595.34	5130.64	2620.7	3268.75	2218.57	4623.14	2717.35	4248.53	2149.75	2471.38	1499.15	2401.29
SEC31A	ENSG00000138674	22872	3068.42	2.59329e-05	-0.0323617	-0.0267797	0.0166114	0.999931	0.692769	0.786304	0.886226	3137.98	3034.64	3404.18	3031.31	3072.2	3275.6	2984.36	3208.89	3134.43	3084.24	2868.98	3172.57	2896.02	2927.13	2928.31	3025.43	2973.35	3072
DSC2	ENSG00000134755	1824	3067.68	3.67695e-05	0.724256	0.900075	0.160683	0.999931	6.66427e-07	3.45868e-07	0.29241	2326.09	2036.73	4896.71	2777.25	5412.78	2380.57	4427.34	2195.29	2081.37	2130.29	5327.58	3433.29	4200.93	2763.72	2082.75	2008.54	2678.51	2058.49
ELOVL5	ENSG00000012660	60481	3061.66	-8.07521e-05	-0.0831324	0.00911786	0.0711463	0.999931	0.249489	0.942996	0.481326	2849.96	2858.61	3287.22	3366.79	3127.45	3169.64	2984.36	3351.13	2814.41	3113.25	2750.38	3091.03	2922.27	3081.82	3219.91	3095.29	2839.33	3187.09
FGFR1OP2	ENSG00000111790	26127	3060.68	-6.40931e-05	-0.0434482	-0.492698	-0.59398	0.999931	0.757055	0.00913957	0.00388243	4425.74	3788.35	4216.85	4207.14	2767.36	2659.37	2964	3005.97	3631.94	4859.21	1771.47	2617.88	2460.77	2495.74	2812.23	3332.05	1456.64	1619.63
MSH6	ENSG00000116062	2956	3059.65	5.49378e-06	0.0500201	0.279703	0.177052	0.999931	0.694531	0.0686436	0.225956	2239.48	2944.15	2417.29	2135.6	3225.57	2986.52	3375.64	3012.94	2582.3	2268.06	3605.06	3328.14	3128.04	3445.67	3410.54	2790.61	4323.7	3854.49
HELZ	ENSG00000198265	9931	3055.34	-9.50251e-05	-0.0379822	-0.311534	-0.346059	0.999931	0.768363	0.0308362	0.0121972	3838.21	3541.66	3848.89	3927.02	2945.5	3022.53	3143.81	2797.09	3370.81	4200.14	2292.93	2642.56	2386.26	2653.7	2912.26	3266.07	1975.15	2231.55
VPS13C	ENSG00000129003	54832	3054.61	-1.08773e-07	-0.0786764	-0.141517	-0.032827	0.999931	0.460635	0.313699	0.85106	2926.14	2657.79	3348.14	3385.25	2818.8	2780.77	2757.05	2966.18	3208.67	3539.47	3031.82	3303.47	2606.42	3187.49	3525.67	3475.65	2465.01	2999.13
SCAMP2	ENSG00000140497	10066	3054.18	-4.10035e-05	0.0565841	-0.031156	-0.118518	0.999931	0.591732	0.84067	0.335459	2975.19	3151.17	3443.17	3665.37	3025.52	3077.05	3132.5	2894.57	3458.71	3438.75	3061.94	2822.81	3011.19	2874.84	2843.37	2904.14	2917.89	2277.09
GP1BB	ENSG00000203618	2812	3054.16	-1.04592e-05	0.00280608	-1.35601	-1.43934	0.999931	0.987999	1.73226e-06	6.16564e-07	6609.91	5125.92	4003.63	4021.48	2342.49	2142.93	2495.82	2225.14	4882.98	4855.18	1307.42	1660.85	2016.21	1488.08	3533.22	4532.32	730.167	1001.09
GLYR1	ENSG00000140632	84656	3053.52	4.6559e-06	0.0655038	0.124655	0.0522005	0.999931	0.234811	0.0418007	0.493183	2780.04	2825.14	2939.98	2876.05	2959.79	2795.17	2954.96	2914.46	2927.06	2870.73	3416.8	3037.39	3187.32	2926.04	3240.67	3248.6	3555.63	3507.54
NLK	ENSG00000087095	51701	3053.22	-1.32191e-05	0.47032	-0.00624838	-0.479129	0.999931	0.01147	0.981117	0.0257353	3951.96	2992.5	6213.79	3518.79	4048.63	2108.98	4884.21	2366.38	3233.42	3665.96	2338.11	2033.15	3258.45	2359.57	2342.27	2761.51	1547.21	1333.13
GSR	ENSG00000104687	2936	3053.22	1.44205e-05	-0.0304809	-0.0995284	-0.04567	0.999931	0.791896	0.440608	0.758141	3533.49	3431.33	2954.6	3151.82	2748.31	3001.95	3217.32	3091.52	3298.27	3404.11	3379.15	3818.46	2881.63	2872.66	2541.39	2481.09	2636.92	2513.9
CYFIP1	ENSG00000273749	23191	3051.73	-6.53495e-05	-0.0743853	-0.0146355	0.014536	0.999931	0.516049	0.943315	0.942811	2632.9	2621.84	3734.37	3594.79	3077.91	3079.11	3017.15	3367.05	3080.67	3290.5	2510.36	3216.56	2645.37	3257.21	3062.31	3413.55	2611.04	2718.43
PBX1	ENSG00000185630	5087	3044.61	1.46177e-05	0.199988	-0.0940065	-0.276316	0.999931	0.160868	0.667116	0.123814	3823.6	2686.3	4450.78	3970.45	2442.52	2060.63	2971.92	2006.3	3615.73	4032.56	2973.47	1888.31	3114.5	2247.36	3234.07	3521.26	3262.64	2500.66
EMP3	ENSG00000142227	2014	3044.1	-6.06538e-05	-0.261937	-0.567567	-0.27408	0.999931	0.0190024	7.68913e-05	0.0384197	4979.87	4059.83	3340.83	3574.17	2680.67	3221.08	3078.22	4188.67	2969.73	3324.34	1730.99	2981.59	2188.11	2546.94	2717.86	3464.98	1693.25	2052.69
PAICS	ENSG00000128050	10606	3043.68	-2.66983e-05	0.280024	0.496877	0.0900088	0.999931	0.0358037	0.00375956	0.600937	1704.13	2618.12	2318.6	1979.25	3342.74	2705.67	3152.86	2442.97	2630.94	2373.61	3923.2	2261.68	3349.9	2679.84	3640.8	2859.51	6162.05	4640.29
MAGT1	ENSG00000102158	84061	3043.61	0.000119148	-0.0379816	-0.0793458	0.0164732	0.999931	0.689903	0.457776	0.907086	3285.12	3128.86	3536.99	3120.34	3034.09	3201.53	3061.26	2991.05	2904.02	2979.5	2889.69	3077.08	2639.45	2843.25	3215.19	2920.64	2721.03	3235.95
ZFP36L2	ENSG00000152518	678	3043.25	-2.65457e-05	-0.416477	-0.441453	-0.0626812	0.999931	0.0053468	0.0100749	0.734795	2897.96	3369.35	1877.54	1964.05	2218.65	3478.27	2539.93	3895.23	3689.97	3770.7	2313.64	3346.38	2030.6	2720.15	3974.87	3799.74	2661.87	4229.59
ZFP36L1	ENSG00000185650	677	3042.52	-0.000128716	-0.773275	0.0971009	0.545804	0.999931	2.41289e-06	0.625445	0.00393708	2357.4	2308.21	3188.53	5057.25	2882.63	5029.66	2781.93	6456.57	1922.64	2917.46	1894.77	4563.05	2834.21	3627.59	1582.59	1942.56	1290.27	2128.04
GALNT1	ENSG00000141429	2589	3041.76	-0.000241067	-0.141916	-0.0423649	0.00320338	0.999931	0.0570573	0.734313	0.983584	3017.97	3292.49	3303.06	3761.99	2781.65	3173.76	2798.9	2986.08	2717.98	3052.01	2580.02	3211.2	2674.16	2945.65	3051.93	3265.1	2906.8	3230.98
RNF10	ENSG00000022840	9921	3040.72	4.58001e-05	0.0888411	-0.0522684	-0.130458	0.999931	0.205496	0.607686	0.13283	3851.78	3402.82	3560.14	3203.94	3216.04	3044.13	3519.26	3037.8	2938.15	3000.45	2698.62	2742.34	2795.26	2610.12	2665.01	2865.33	2927.14	2654.67
RASA1	ENSG00000145715	5921	3037.65	-5.71847e-05	-0.64768	-0.365609	-0.00235292	0.999931	0.00118575	0.0671704	0.992526	2818.65	2365.24	2807.17	4020.39	1970.97	3261.2	2261.73	4805.38	3369.1	3922.98	2103.73	4374.22	2668.24	3805.16	2853.75	4001.56	1216.33	2051.86
C3orf58	ENSG00000181744	205428	3037.6	-0.000111829	0.0395903	-0.348677	-0.643547	0.999931	0.762758	0.0214026	0.000109398	4701.24	3898.67	3521.15	3665.37	2634.94	2459.79	3244.46	2511.61	2859.64	3800.51	2426.59	2170.48	2436.22	2385.71	3252	4285.86	2131.35	2291.16
USP24	ENSG00000162402	23358	3034.82	2.26326e-05	-0.181082	-0.125949	0.0886876	0.999931	0.0611766	0.377114	0.539605	3103.55	2714.82	3217.77	3587.19	2686.39	3643.9	2744.61	4258.3	2853.67	3024.62	2611.08	2819.59	2611.5	2895.54	3157.63	3182.62	2753.38	2760.66
ZNF185	ENSG00000147394	7739	3034.43	7.03992e-06	0.0600183	-0.730305	-0.98072	0.999931	0.685261	0.00456724	0.00107639	5371.2	4855.68	5665.51	5138.68	3770.47	2966.97	4481.63	2785.15	3763.36	3779.57	1282.01	1420.52	1936.61	1619.89	2261.11	2233.66	573.966	713.763
VAV1	ENSG00000141968	7409	3034.35	-0.00023831	0.0139664	0.233922	0.0776382	0.999931	0.911445	0.0209241	0.523813	2420.01	2729.69	2948.5	3266.91	2873.1	3189.19	2705.03	2597.15	3082.37	3144.67	3740.6	3238.02	3699.63	3674.43	2477.22	2920.64	3123.08	2787.98
TNKS2	ENSG00000107854	80351	3033.54	1.04466e-05	0.000630557	-0.124126	-0.1086	0.999931	0.995987	0.275552	0.345872	3501.14	3171	3680.76	3205.02	3175.08	2984.46	2960.61	2857.76	2956.93	3195.43	2727.79	3092.1	2675.01	2885.73	3127.43	3141.87	2578.69	2686.96
TAP2	ENSG00000204267	6891	3033.3	-3.21758e-05	-0.134343	0.0313565	0.0738673	0.999931	0.390921	0.908539	0.724121	4295.29	3500.75	6678	3995.42	6396.84	4650.04	4872.91	3408.82	1242.51	1568.71	931.855	3624.26	1083.89	2800.76	1303.25	2008.54	678.408	1559.18
TRAFD1	ENSG00000135148	10906	3031.8	-1.68407e-06	-0.00260016	-0.0288996	-0.0217638	0.999931	0.988978	0.912844	0.924613	4535.31	3554.05	7639.31	4390.62	5234.64	3710.77	4884.21	3196.95	1761.36	2093.22	1357.31	3007.34	1431.92	2225.58	1664.69	1751.41	937.201	1196.51
DOCK2	ENSG00000134516	1794	3031.36	7.80922e-06	-0.182229	-0.0770341	0.121592	0.999931	0.0603742	0.619438	0.367623	2829.09	2853.66	2529.38	2827.2	2952.17	3683	3134.76	3642.58	2714.57	2695.89	2987.58	3195.1	2204.2	2928.22	3520.01	3458.19	2806.06	3602.77
CREG1	ENSG00000143162	8804	3028.63	-3.893e-05	-0.548932	-0.0062299	0.425578	0.999931	1.7782e-05	0.975978	0.00325686	3022.15	2690.02	2941.19	3207.19	2479.67	3961.79	2786.46	4052.39	2317.75	2320.43	2654.38	4852.74	2536.14	3530.64	2346.99	2955.57	2090.68	3769.2
ZNF664	ENSG00000179195	144348	3028.16	-5.21093e-05	-0.0566461	-0.268733	-0.232194	0.999931	0.675861	0.133725	0.153905	3871.61	3200.76	2596.39	2793.54	2197.69	2260.21	3878.87	4005.64	2898.9	3422.64	2185.62	2551.36	2496.34	2748.47	3552.09	4686.6	2353.17	2807.03
RPSA	ENSG00000168028	3921	3027.62	4.49401e-05	0.0388421	0.120506	0.0914979	0.999931	0.737052	0.365552	0.496404	2608.9	3059.44	2596.39	2439.6	2885.48	2976.23	2914.24	2843.84	3165.15	2690.25	3197.49	3185.45	3431.2	3088.36	3066.09	2776.06	3951.22	3621.81
CEP350	ENSG00000135837	9857	3026.83	-2.22889e-05	-0.154437	-0.294661	-0.105821	0.999931	0.118704	0.0233726	0.453187	3259.04	2940.43	3128.83	3235.42	2864.53	3134.66	3143.81	3498.35	3115.65	3467.76	2165.86	2929.02	2354.92	3034.98	3566.25	3659.04	2255.2	2729.19
CD109	ENSG00000156535	135228	3025.84	-9.74995e-05	-0.0714253	0.152781	-0.00848125	0.999931	0.641951	0.505765	0.973281	3137.98	2003.26	6763.28	7798.67	3022.66	3436.09	3932.02	3751.99	1663.22	3066.52	1445.79	2170.48	2168.63	2494.65	1355.16	2906.08	1408.57	1940.08
UQCRH	ENSG00000173660	7388	3024.5	6.15792e-05	0.0763376	-0.129125	-0.166045	0.999931	0.436016	0.305514	0.150902	3381.13	3795.78	3417.58	3299.48	2886.44	2660.4	2962.87	2718.51	3486.87	3028.65	2870.87	2568.53	2866.39	2568.73	3061.37	2812.93	3117.53	2937.03
EHD1	ENSG00000110047	10938	3022.42	-6.11132e-05	-0.602663	-0.308416	0.0575068	0.999931	0.000159829	0.0715388	0.76052	3859.08	3410.25	3031.35	3507.94	2781.65	4094.5	2464.16	5350.47	2834.89	3185.76	1726.29	4627.43	2210.12	3127.57	1989.32	2641.19	1696.02	1865.56
PPP4R3A	ENSG00000100796	55671	3021.97	-4.78527e-05	0.0116783	0.100583	0.0694514	0.999931	0.907813	0.216902	0.445122	3062.85	2963.98	3064.25	2852.17	3003.61	3219.02	3163.04	3184.02	2815.27	2897.32	2964.99	3113.56	3079.78	3019.73	2752.78	2857.57	3339.36	3042.19
FAM199X	ENSG00000123575	139231	3021.32	-3.6862e-05	0.135355	-0.0051538	-0.163879	0.999931	0.0573604	0.969751	0.0753538	3322.69	3317.28	3409.06	2972.68	2935.97	2701.55	3095.18	2693.64	3088.35	3307.42	3053.47	2613.59	2988.32	2737.58	2988.7	2885.7	3302.39	2970.15
MINDY2	ENSG00000128923	54629	3019.8	2.75698e-05	-0.0498611	-0.355556	-0.148554	0.999931	0.729069	0.0713605	0.394445	3301.82	2994.97	4744.41	4432.96	2630.18	3099.68	2897.28	3268.57	3746.29	3727.2	2097.14	2641.49	2500.57	2546.94	3408.65	3045.81	1478.82	1793.52
RSF1	ENSG00000048649	51773	3018.66	-4.53189e-05	-0.00753744	-0.178148	-0.185245	0.999931	0.961221	0.196579	0.146868	3458.36	3079.27	3672.23	3601.31	2735.92	2692.29	3014.89	2940.32	3188.19	3877.06	2799.33	2771.31	2825.74	2931.49	3020.79	3047.75	2231.17	2448.49
TIA1	ENSG00000116001	7072	3012.78	8.94188e-05	0.0836807	-0.26733	-0.311259	0.999931	0.314434	0.00434804	0.000456311	3442.7	3285.05	3339.61	2715.37	2990.27	2709.78	3094.05	2577.26	3505.64	3362.21	2724.97	2548.14	2622.51	2856.32	3634.2	3582.39	2606.42	2633.14
AKAP9	ENSG00000127914	10142	3011.95	3.64128e-05	0.12973	-0.37267	-0.548666	0.999931	0.242882	0.0131626	0.000572533	4699.15	4042.47	4069.42	3419.99	2841.66	2244.78	3552.05	2240.06	3239.39	3427.47	2296.69	2136.15	2318.51	2214.68	3482.26	3371.83	2272.76	2345.81
AARS	ENSG00000090861	16	3008.54	-0.000123724	0.21265	0.427862	0.0608977	0.999931	0.0254345	0.00045616	0.69123	2230.09	2220.2	2996.02	2345.14	2748.31	2639.82	2818.12	2620.03	2416.74	2908.6	4453.14	2525.61	3232.2	2741.94	3253.88	3501.85	4395.79	4106.21
SP1	ENSG00000185591	6667	3007.77	-7.51493e-05	-0.304646	-0.326321	-0.0485323	0.999931	6.54629e-06	9.78043e-05	0.67763	3200.6	3073.07	2425.82	3007.42	2484.43	2960.8	2769.49	3200.93	3134.43	3612.79	2681.67	3499.81	2512.43	3411.9	3405.82	3301	2368.88	3088.56
PIM2	ENSG00000102096	11040	3002.92	-2.79836e-05	1.34209	0.808135	-0.429311	0.999931	1.5963e-24	8.07655e-07	0.0049634	3789.16	2522.67	7145.86	2239.82	7169.41	2364.11	7041.91	2771.22	1833.04	2391.34	3253.02	1404.43	3074.7	1372.6	1221.15	1437.03	2126.73	894.274
RBM12	ENSG00000244462	10137	2999.24	0.000119311	0.143656	0.268136	0.144884	0.999931	0.040866	0.00233687	0.125252	2514.98	2696.22	2994.8	2894.51	3131.26	2784.88	3340.58	3138.27	2755.53	2663.66	3401.74	2703.71	3380.39	3101.43	3041.55	2604.31	3791.32	3047.16
MED28	ENSG00000118579	80306	2998.63	8.40058e-05	0.0235097	-0.121656	-0.114341	0.999931	0.803086	0.152241	0.190444	3190.16	3266.46	3215.33	3061.71	2817.85	2759.16	2952.69	2810.02	3313.64	3193.01	2809.68	2919.37	3243.21	3076.37	3056.65	2909.96	2668.34	2711.8
GTF2A1	ENSG00000165417	2957	2997.92	0.000143352	0.0664771	-0.0421628	-0.0507071	0.999931	0.443862	0.731623	0.684507	3011.71	2931.75	3366.41	2986.8	2791.17	3089.4	2815.86	2538.47	3282.91	2998.03	3239.84	2811	3117.88	2831.26	3189.71	3072	2960.41	2927.92
LRRFIP1	ENSG00000124831	9208	2996.68	-0.000116034	-0.333278	-0.0996313	0.103652	0.999931	0.00126027	0.500803	0.454351	2863.53	2987.54	2501.36	2965.08	2681.62	3323.96	2936.86	3837.54	2511.47	2935.19	2732.5	3877.47	2174.56	2954.36	3217.08	3406.76	2580.54	3452.89
STAU1	ENSG00000124214	6780	2994.27	-3.34757e-05	0.0724982	-0.0350331	-0.135856	0.999931	0.467638	0.821183	0.26284	3542.88	3208.19	4154.71	3629.54	3377.99	2958.74	3381.29	2963.2	2894.63	3218.8	2650.61	2712.3	2586.1	2578.53	2586.69	2687.76	2461.31	2303.58
RIT1	ENSG00000143622	6016	2993.9	9.2649e-06	-0.0186603	-0.184221	-0.115687	0.999931	0.904313	0.282427	0.475616	3602.37	3180.92	3870.83	3396.11	3130.31	3169.64	3972.74	3939.99	3407.51	3463.73	2592.25	3783.05	2943.44	2753.92	2042.17	2130.8	1279.18	1231.28
WDR11	ENSG00000120008	55717	2993.61	-0.000100799	-0.402992	-0.185432	0.128688	0.999931	2.59777e-07	0.0679403	0.226015	3385.31	3453.64	2976.53	3642.57	2859.76	3873.32	2749.14	3849.47	2618.99	2887.65	2190.33	3739.06	2540.37	3285.53	2540.44	2560.65	2218.23	2513.9
IRF2BP2	ENSG00000168264	359948	2989.81	-0.000112431	-0.447357	-0.675742	-0.291207	0.999931	0.000306803	5.08332e-06	0.0306422	3061.8	3406.54	1532.73	2162.74	1639.46	2483.45	1907.77	3229.78	3621.7	4698.07	2676.97	3200.47	2025.52	2928.22	4485.41	4283.92	2824.54	3647.48
JMJD1C	ENSG00000171988	221037	2989.73	-2.32467e-05	0.0478182	-0.0102023	-0.0820579	0.999931	0.679849	0.956225	0.573178	3108.76	3313.56	3541.86	3045.42	3385.61	2782.82	4129.93	3135.28	2804.17	2951.3	2548.01	2932.24	2503.11	2905.34	2967.94	2797.41	2441.9	2520.53
GLO1	ENSG00000124767	2739	2989.54	-2.7327e-05	0.0429783	0.426059	0.327948	0.999931	0.68445	3.54329e-05	0.000986319	2292.7	2444.57	2955.81	2804.4	3490.4	3522.51	3327.01	3200.93	2365.54	2402.61	3205.96	2625.39	2952.76	3052.41	2705.59	2594.61	3982.64	3885.95
RABEP1	ENSG00000029725	9135	2988.8	-0.000157007	-0.130325	-0.232411	-0.161338	0.999931	0.135653	0.0394277	0.156201	3173.46	2997.45	2731.63	3190.91	2797.84	2947.43	3100.84	3323.28	3096.03	3735.25	2601.66	3107.12	2437.06	2947.83	3174.61	3511.56	2316.2	2608.3
PPP6R1	ENSG00000105063	22870	2986.78	-0.000136968	-0.119346	-0.00368045	0.0932932	0.999931	0.0153545	0.968886	0.180369	3171.38	3070.59	2922.92	3436.28	2986.46	3307.5	2958.35	3357.1	2608.75	2697.5	2741.91	2920.44	2585.25	2849.78	2864.13	3045.81	3096.28	3141.55
XRN1	ENSG00000114127	54464	2984.96	-9.83309e-06	-0.0564337	-0.195326	-0.0967319	0.999931	0.697888	0.34797	0.606736	4505.05	3351.99	5493.72	3419.99	4385.86	3826	3999.88	3445.63	2299.83	2807.89	1494.73	3249.82	1647.01	2524.06	2231.85	2507.28	1049.04	1489.63
RAB11FIP3	ENSG00000090565	9727	2984.32	-2.36972e-05	0.0340458	-0.236206	-0.362331	0.999931	0.829119	0.257339	0.0848855	4825.42	3906.11	5665.51	5926.9	3220.81	3064.71	3570.15	2560.35	3282.91	3887.53	1440.14	1639.39	2289.72	2140.61	1685.45	2068.7	1411.35	1131.92
THUMPD1	ENSG00000066654	55623	2983.62	-1.09739e-06	0.103069	0.207454	0.0419921	0.999931	0.433041	0.279458	0.838836	2829.09	3106.54	5248.83	4744.56	2942.64	2769.45	2691.46	2305.71	2792.23	2525.89	3376.33	2747.7	3139.9	2755.01	2188.44	2224.92	3106.44	2210.02
CDC37	ENSG00000105401	11140	2983.13	-1.14461e-06	-0.0545475	0.189576	0.240925	0.999931	0.533159	0.0371454	0.00434562	2951.19	2848.7	3162.94	3018.28	3356.08	3614.07	3080.48	3443.64	2545.6	2342.19	2970.64	3298.1	2910.42	3057.85	2392.28	2694.55	3008.47	3000.79
YWHAH	ENSG00000128245	7533	2980.38	-2.93887e-05	0.044455	-0.0353474	-0.0887681	0.999931	0.537781	0.692122	0.260928	3028.41	3218.11	3080.09	2827.2	2948.36	2907.3	3261.42	2811.01	2845.14	2777.27	2616.72	2601.79	2752.07	2708.17	3410.54	3345.63	3173.91	3333.66
PSIP1	ENSG00000164985	11168	2976.92	4.07056e-05	0.109138	0.126165	0.0176594	0.999931	0.224434	0.312306	0.916735	2777.96	2914.4	2963.13	2881.48	3267.48	3128.49	3153.99	2757.3	2617.29	2624.18	3218.2	2096.45	2965.46	2948.92	3423.75	3047.75	3469.68	3328.69
CDH5	ENSG00000179776	1003	2972.93	-7.82348e-05	-0.310628	-0.0117814	0.0796331	0.999931	0.062977	0.964139	0.678046	2684.03	2076.4	3434.64	5458.96	2609.22	3913.44	1662.37	2834.88	2650.57	3853.69	2452	3588.86	3220.34	3846.55	2024.24	3102.08	1813.4	2287.02
RAPGEF1	ENSG00000107263	2889	2970.92	-0.000101477	-0.267216	0.302699	0.54038	0.999931	0.00503836	0.0115544	8.72653e-06	1855.45	2154.5	2448.96	3326.62	2766.41	3565.72	2956.09	3756.97	2502.93	2521.05	3299.14	4340.96	3158.53	3708.21	2554.6	2684.85	2774.63	3100.98
MAP1A	ENSG00000166963	4130	2970.43	2.67759e-05	0.610565	-0.24266	-0.901948	0.999931	7.6933e-06	0.118418	1.24869e-07	4268.16	3385.46	3473.63	2318	3098.87	1688.21	2975.31	1545.76	3540.63	3659.52	3782.96	2290.65	2931.59	2106.84	3814.44	4216.97	2485.34	1885.43
RNF24	ENSG00000101236	11237	2970.2	-5.15825e-05	-0.0566194	-0.330844	-0.271907	0.999931	0.639926	0.0187691	0.040943	4294.25	3732.56	3807.47	3704.45	2972.17	2822.94	3531.7	3134.29	3026.9	3766.68	2105.62	2811	1980.64	2619.93	2548.94	2673.21	1894.74	2036.13
RPS3A	ENSG00000145425	6189	2970.19	8.07651e-05	0.0799997	0.0956365	0.0470204	0.999931	0.419433	0.487029	0.760341	2392.88	3024.73	2918.04	2665.42	3072.2	2797.23	3218.45	2840.85	3364.84	2802.25	2907.58	2777.74	3620.88	3221.26	3071.75	2536.39	3157.28	3073.65
SLC44A2	ENSG00000129353	57153	2966.55	-1.26459e-05	0.0679743	-0.298503	-0.47224	0.999931	0.618796	0.113279	0.0187199	4938.12	3984.21	5412.09	5194.05	3227.47	2901.13	3948.99	2846.82	3253.9	3562.83	1846.77	1784.24	1957.78	1727.74	1900.62	2213.28	1417.82	1280.14
KLF13	ENSG00000169926	51621	2964.76	-6.53315e-05	-0.350444	-0.149386	0.138828	0.999931	8.38976e-06	0.158489	0.18681	3015.89	3002.41	2332	3064.97	2493	3323.96	2706.16	3374.01	2903.16	3361.4	2789.92	3606.02	2528.52	3232.15	2799.02	2608.2	2669.27	3555.57
GALNT10	ENSG00000164574	55568	2964.71	4.83931e-05	0.234857	-0.174518	-0.34959	0.999931	0.0770748	0.335431	0.0365464	3888.3	3603.64	4800.46	4301.59	3041.71	2652.17	3548.66	2626	3695.94	3139.84	2693.91	1755.27	2749.53	1855.19	2610.28	2620.81	2138.74	1642.81
[truncated: 14,075 more rows]

## Sheet: GSEA UP RJ DMSO vs RJ dTAG
NAME	SIZE	ES	NES	NOM p-val	FDR q-val	FWER p-val	RANK AT MAX	LEADING EDGE
MANALO_HYPOXIA_DN	283	0.609922	2.44432	0	0	0	2205	tags=38%, list=14%, signal=43%
[truncated: 1,306 more rows]

## Sheet: GSEA DOWN RJ DMSO vs RJ dTAG
NAME	SIZE	ES	NES	NOM p-val	FDR q-val	FWER p-val	RANK AT MAX	LEADING EDGE
[truncated: 3,845 more rows]

[truncated: 5 more sheets: GSEA UP RJ DMSO vs WT DMSO, GSEA DOWN RJ DMSO vs WT DMSO, GSEA UP RJ dTAG vs WT dTAG, GSEA DOWN RJ dTAG vs WT dTAG, RNA-seq stats]
