# Supplementary material for: Expression of RUNX1-JAK2 in Human Induced Pluripotent Stem Cell-Derived Hematopoietic Cells Activates the JAK-STAT and MYC Pathways
Source: Int J Mol Sci. 2021 Jul 15;22(14):7576. doi: 10.3390/ijms22147576 (PMC8304339; doi:10.3390/ijms22147576)
Supplement: Supplementary file 1 [file ijms-22-07576-s001.zip › SupplementaryTableS2.xlsx]

## Sheet: Antibody list
Antibody list
specificity - conjugation	raised in	provider	order no	lot no	application + dilution	Research Resource Identifier
HA tag	mouse	Santa Cruz Biotech	sc-7392X	I0413	IF 1:500	AB_627809
RUNX1	mouse	Santa Cruz Biotech	sc-365644X	C1513	WB 1:5000; IF 1:500	AB_10843207
STAT5 (pY694)	mouse	BD Biosciences	611964	29016	WB 1:1000	AB_399385
STAT5	rabbit	Santa Cruz Biotech	sc-835	K2112	WB 1:1000	AB_632446
STAT1 (pY701)	mouse	BD Biosciences	612132	05473	WB 1:1000	AB_399503
STAT1	rabbit	Cell Signaling Technology	9172S	18	WB 1:1000	AB_2198300
STAT3 (pY705)	mouse	Cell Signaling Technology	9138S	5	WB 1:1000	AB_331262
STAT3	rabbit	Cell Signaling Technology	4904S	3	WB 1:1000	AB_331269
MYC	rabbit	Santa Cruz Biotech	sc-764	K1810	WB 1:500	AB_631276
NANOG	mouse	Santa Cruz Biotech	sc-293121	B1517	IF 1:50	AB_2665475
OCT4	mouse	Santa Cruz Biotech	sc-5279	H0816	IF 1:50	AB_628051
SOX2	mouse	Santa Cruz Biotech	sc-365823	H2216	IF 1:50	AB_10842165
V5 tag	mouse	Invitrogen	46-0705	1889439	FC 1:1000	AB_2556564
TRA-1-60 - AF488	mouse	BD Biosciences	560173	8190965	IF 1:10	AB_1645379
mouse IgG - AF488	goat	Invitrogen	A11017	655435	IF 1:2000; FC 1:2000	AB_2534084
rabbit IgG - DL650	goat	Thermo Scientific	84546	ND170165	WB 1:12000	AB_10943244
mouse IgG - DL800	goat	Thermo Scientific	35521	MG161209	WB 1:12000	AB_614943
CD34 - APC	mouse	BD Biosciences	345804	4352711	IF: 1:500; FC 1:200	AB_2686894
STAT5 (pY694) - AF647	mouse	BD Biosciences	612599	3046663	FC 1:50	AB_399882
isotype control - AF647	mouse	BD Biosciences	557783	26258	FC 1:50	AB_396871
CD43 - BV510	mouse	BD Biosciences	563377	5035737	FC 1:100	AB_2722767
CD43 - FITC	mouse	Immunotools	21810433	Sp310	IF 1:100	AB_2891170
CD144 - FITC	mouse	BD Biosciences	560874	4086538	IF 1:100	AB_10565967
CD14 - APC-Cy7	mouse	BD Biosciences	557831	9009999	FC 1:200	AB_396889
CD16 - BV605	mouse	Biolegend	302040	B221620	FC 1:500	AB_2562990
fluorophores:					applications:
AF = Alexa Fluor					IF = immunofluorescence
APC = Allophycocyanin					WB = Western blot
BV = Brilliant Violet					FC = flow cytometry
Cy = Cyanine
DL = DyLight
FITC = Fluorescein isothiocyanate

## Sheet: Oligonucleotide list
Oligonucleotide list
oligo name	sequence 5'->3'	type	provider	application
Alt-R crRNA	AltR1-UCAGGUCGGGUGCCGCUGCAGUUUUAGAGCUAUGCU-AltR2	ssRNA	IDT	CRISPR/Cas9 RUNX1
Alt-R tracrRNA	67nts; proprietary sequence; chemical modifications	ssRNA	IDT	CRISPR/Cas9
POU5F1-ex1-2-F1	GAGGAGTCCCAGGACATCAA	ssDNA	Eurofins	qRT-PCR POU5F1 = OCT3/4
POU5F1-ex2-R1	CATCGGCCTGTGTATATCCC	ssDNA	Eurofins	qRT-PCR POU5F1 = OCT3/4
NANOG-ex2-F1	TTCCTTCCTCCATGGATCTG	ssDNA	Eurofins	qRT-PCR NANOG
NANOG-ex2-R1	AAGTGGGTTGTTTGCCTTTG	ssDNA	Eurofins	qRT-PCR NANOG
MYC-ex3-F1	TCAAGAGGCGAACACACAAC	ssDNA	Eurofins	qRT-PCR MYC
MYC-ex3-R1	GGCCTTTTCATTGTTTTCCA	ssDNA	Eurofins	qRT-PCR MYC
SOX2-ex1-F1	CAACGGCAGCTACAGCATGATGC	ssDNA	Eurofins	qRT-PCR SOX2
SOX2-ex1-R1	CCGTTCATGTAGGTCTGCGAGCTG	ssDNA	Eurofins	qRT-PCR SOX2
ABL1-ex2-3-F1	TGGAGATAACACTCTAAGCATAACTAAAGGT	ssDNA	Eurofins	qRT-PCR ABL1
ABL1-ex3-R1	GATGTAGTTGCTTGGGACCCA	ssDNA	Eurofins	qRT-PCR ABL1
GUSB-ex11-F1	GAAAATATGTGGTTGGAGAGCTCATT	ssDNA	Eurofins	qRT-PCR GUSB
GUSB-ex12-R1	CCGAGTGAAGATCCCCTTTTTA	ssDNA	Eurofins	qRT-PCR GUSB
RUNX1-in8-F3	TCCTCGTCCTCTTGGGAGTA	ssDNA	Microsynth	genotyping WT PCR
RUNX1-ex9-R3	TCACAGCATTGCTAAATCAGAAGC	ssDNA	Microsynth	genotyping WT PCR + KI 3'PCR + floxed 3'PCR
mKO2-mid-F1	CCAAAGTGTTGATTGGGAGCC	ssDNA	Microsynth	genotyping KI 3'PCR
RUNX1-in8-F5	ACCTCCTGGGACATGCAAAA	ssDNA	Microsynth	genotyping KI 5'PCR
JAK2-ex19-R1	TGTGTAGGATCCCGGTCTTC	ssDNA	Microsynth	genotyping KI 5'PCR
PuroRmidF2	CAACCTCCCCTTCTACGAGC	ssDNA	Microsynth	genotyping floxed 3'PCR
RUNX1-ex5-F3	CCTCAGGTTTGTCGGTCGAA	ssDNA	Microsynth	RT-PCR RUNX1-JAK2
JAK2-ex20-R1	ACATCTCCACACTCCCAAAATTAC	ssDNA	Microsynth	RT-PCR RUNX1-JAK2
